# Supplementary material for: 4,4′-(Propane-1,3-diyldi­oxy)dibenz­aldehyde
Source: Acta Crystallogr Sect E Struct Rep Online. 2010 Jun 9;66(Pt 7):o1620. doi: 10.1107/S1600536810021124 (PMC3006695; doi:10.1107/S1600536810021124)
Supplement: Supplementary file 1 [file e-66-o1620-sup1.cif]

##############################################################################
###                                                                        ###
###        Electronic paper (Acta Crystallographica Section E)             ###
###                                                                        ###
##############################################################################
#                                                                            #
# This CIF contains the data in a paper accepted for publication in Acta     #
# Crystallographica Section E. It conforms to the requirements of Notes      #
# for Authors for Section E, and has been peer reviewed under the auspices   #
# of the IUCr Commission on Journals.                                        #
#                                                                            #
# Full details of the Crystallographic Information File format               #
# are given in the paper "The Crystallographic Information File (CIF):       #
# a New Standard Archive File for Crystallography" by S. R. Hall, F. H.      #
# Allen and I. D. Brown [Acta Cryst. (1991), A47, 655-685].                  #
#                                                                            #
# The current version of the core CIF dictionary is obtainable from          #
# ftp://ftp.iucr.org/pub/cif_core.dic. The current version number is 2.4.    #
#                                                                            #
# Software is freely available for graphical display of the structure(s) in  #
# this CIF.  For information consult the CIF home page http://www.iucr.org/  #
# cif/home.html                                                              #
#                                                                            #
# This file may be used for bona fide research purposes within the           #
# scientific community so long as proper attribution is given to the journal # 
# article from which it was obtained.                                        #
#                                                                            #
##############################################################################
                                             
data_global
_audit_creation_method     SHELXL-97
_journal_date_recd_electronic     2010-06-02
_journal_date_accepted     2010-06-03
_journal_name_full     'Acta Crystallographica, Section E'
_journal_year     2010
_journal_volume     66
_journal_issue      7
_journal_page_first     o1620
_journal_page_last     o1620
_journal_paper_category     QO
_journal_coeditor_code     CI5094
_publ_contact_author
;
     Dr. Seik Weng Ng
     Department of Chemistry
     University of Malaya
     50603 Kuala Lumpur
     Malaysia
;
_publ_contact_author_email     seikweng@um.edu.my
_publ_contact_author_fax     '03 7967 4193'
_publ_contact_author_phone     '03 7967 6778'
_publ_section_title
;
4,4'-(Propane-1,3-diyldioxy)dibenzaldehyde
;
loop_
    _publ_author_name
    _publ_author_address
    'Ali, Qamar'
;
HEJ Research Institute of Chemistry
International Center for Chemical and Biological Sciences
University of Karachi
Karachi 75270
Pakistan
;
    'Raza Shah, Muhammad'
;
HEJ Research Institute of Chemistry
International Center for Chemical and Biological Sciences
University of Karachi
Karachi 75270
Pakistan
;
    'Ng, Seik Weng'
;
     Department of Chemistry
     University of Malaya
     50603 Kuala Lumpur
     Malaysia
;
data_I
_audit_creation_method     SHELXL-97
_chemical_name_systematic
;
4,4'-(Propane-1,3-diyldioxy)dibenzaldehyde
;
_chemical_name_common     ?
_chemical_formula_moiety     'C17 H16 O4'
_chemical_formula_sum     'C17 H16 O4'
_chemical_formula_iupac     'C17 H16 O4'
_chemical_formula_weight     284.30
_chemical_melting_point     ?
_symmetry_cell_setting     monoclinic
_symmetry_space_group_name_H-M     'P 21/n'
_symmetry_space_group_name_Hall     '-P 2yn'
loop_
    _symmetry_equiv_pos_as_xyz
    'x, y, z'
    'x+1/2, -y+1/2, z+1/2'
    '-x, -y, -z'
    '-x-1/2, y-1/2, -z-1/2'
_cell_length_a     15.3323(15)
_cell_length_b     4.6173(5)
_cell_length_c     20.2800(19)
_cell_angle_alpha     90.00
_cell_angle_beta     104.7830(10)
_cell_angle_gamma     90.00
_cell_volume     1388.2(2)
_cell_formula_units_Z     4
_cell_measurement_reflns_used     2677
_cell_measurement_theta_min     3.1
_cell_measurement_theta_max     28.0
_cell_measurement_temperature     100(2)
_exptl_crystal_description     Plate
_exptl_crystal_colour     Colourless
_exptl_crystal_size_max     0.25
_exptl_crystal_size_mid     0.20
_exptl_crystal_size_min     0.10
_exptl_crystal_density_diffrn     1.360
_exptl_crystal_density_meas     ?
_exptl_crystal_density_method     'not measured'
_exptl_crystal_F_000     600
_exptl_absorpt_coefficient_mu     0.097
_exptl_absorpt_correction_type     none
_diffrn_ambient_temperature     100(2)
_diffrn_radiation_type     MoK\a
_diffrn_radiation_wavelength     0.71073
_diffrn_radiation_source     'fine-focus sealed tube'
_diffrn_radiation_monochromator     graphite
_diffrn_measurement_device_type     'Bruker SMART APEXII diffractometer'
_diffrn_measurement_method     '\w scans'
_diffrn_detector_area_resol_mean     ?
_diffrn_reflns_number     8297
_diffrn_reflns_av_R_equivalents     0.0265
_diffrn_reflns_av_sigmaI/netI     0.0318
_diffrn_reflns_theta_min     1.50
_diffrn_reflns_theta_max     27.50
_diffrn_reflns_theta_full     27.50
_diffrn_measured_fraction_theta_max     0.985
_diffrn_measured_fraction_theta_full     0.985
_diffrn_reflns_limit_h_min     -19
_diffrn_reflns_limit_h_max     19
_diffrn_reflns_limit_k_min     -5
_diffrn_reflns_limit_k_max     5
_diffrn_reflns_limit_l_min     -19
_diffrn_reflns_limit_l_max     26
_diffrn_standards_number     0
_diffrn_standards_interval_count     .
_diffrn_standards_interval_time     .
_diffrn_standards_decay_%     ?
_reflns_number_total     3113
_reflns_number_gt     2538
_reflns_threshold_expression     I>2\s(I)
_refine_ls_structure_factor_coef     Fsqd
_refine_ls_matrix_type     full
_refine_ls_R_factor_all     0.0508
_refine_ls_R_factor_gt     0.0390
_refine_ls_wR_factor_gt     0.0980
_refine_ls_wR_factor_ref     0.1055
_refine_ls_goodness_of_fit_ref     1.025
_refine_ls_restrained_S_all     1.025
_refine_ls_number_reflns     3113
_refine_ls_number_parameters     190
_refine_ls_number_restraints     0
_refine_ls_hydrogen_treatment     constr
_refine_ls_weighting_scheme     calc
_refine_ls_weighting_details
         'calc w=1/[\s^2^(Fo^2^)+(0.0513P)^2^+0.4617P] where P=(Fo^2^+2Fc^2^)/3'
_atom_sites_solution_hydrogens     geom
_atom_sites_solution_primary     direct
_atom_sites_solution_secondary     difmap
_refine_ls_shift/su_max     0.001
_refine_ls_shift/su_mean     0.001
_refine_diff_density_max     0.246
_refine_diff_density_min     -0.215
_refine_ls_extinction_method     none
_refine_ls_extinction_coef     ?
loop_
    _atom_type_symbol
    _atom_type_description
    _atom_type_scat_dispersion_real
    _atom_type_scat_dispersion_imag
    _atom_type_scat_source
    'C' 'C' 0.0033 0.0016
                         'International Tables Vol C Tables 4.2.6.8 and 6.1.1.4'
    'H' 'H' 0.0000 0.0000
                         'International Tables Vol C Tables 4.2.6.8 and 6.1.1.4'
    'O' 'O' 0.0106 0.0060
                         'International Tables Vol C Tables 4.2.6.8 and 6.1.1.4'
_computing_data_collection     'APEX2 (Bruker, 2009)'
_computing_cell_refinement     'SAINT (Bruker, 2009)'
_computing_data_reduction     'SAINT (Bruker, 2009)'
_computing_structure_solution     'SHELXS97 (Sheldrick, 2008)'
_computing_structure_refinement     'SHELXL97 (Sheldrick, 2008)'
_computing_molecular_graphics     'X-SEED (Barbour, 2001)'
_computing_publication_material     'publCIF (Westrip, 2010)'
loop_
    _atom_site_type_symbol
    _atom_site_label
    _atom_site_fract_x
    _atom_site_fract_y
    _atom_site_fract_z
    _atom_site_U_iso_or_equiv
    _atom_site_adp_type
    _atom_site_calc_flag
    _atom_site_refinement_flags
    _atom_site_occupancy
    _atom_site_disorder_assembly
    _atom_site_disorder_group
    O O1 0.33791(6) 1.4272(2) 0.27971(5) 0.0247(2) Uani d . 1 . .
    O O2 0.37445(6) 0.5332(2) 0.52487(5) 0.0191(2) Uani d . 1 . .
    O O3 0.36450(6) 0.5695(2) 0.70403(5) 0.0191(2) Uani d . 1 . .
    O O4 0.58320(6) 1.2514(2) 0.97043(5) 0.0290(3) Uani d . 1 . .
    C C1 0.28543(9) 1.3387(3) 0.31097(7) 0.0193(3) Uani d . 1 . .
    H H1 0.2260 1.4154 0.2992 0.023 Uiso calc R 1 . .
    C C2 0.30737(8) 1.1217(3) 0.36563(7) 0.0171(3) Uani d . 1 . .
    C C3 0.24107(8) 1.0286(3) 0.39613(7) 0.0183(3) Uani d . 1 . .
    H H3 0.1816 1.1028 0.3805 0.022 Uiso calc R 1 . .
    C C4 0.25983(8) 0.8289(3) 0.44913(7) 0.0182(3) Uani d . 1 . .
    H H4 0.2137 0.7657 0.4694 0.022 Uiso calc R 1 . .
    C C5 0.34744(8) 0.7227(3) 0.47213(6) 0.0166(3) Uani d . 1 . .
    C C6 0.41484(8) 0.8113(3) 0.44128(7) 0.0188(3) Uani d . 1 . .
    H H6 0.4742 0.7361 0.4566 0.023 Uiso calc R 1 . .
    C C7 0.39463(9) 1.0082(3) 0.38860(7) 0.0192(3) Uani d . 1 . .
    H H7 0.4404 1.0678 0.3676 0.023 Uiso calc R 1 . .
    C C8 0.30783(8) 0.4333(3) 0.55834(7) 0.0182(3) Uani d . 1 . .
    H H8A 0.2590 0.3283 0.5257 0.022 Uiso calc R 1 . .
    H H8B 0.2810 0.5991 0.5771 0.022 Uiso calc R 1 . .
    C C9 0.35588(9) 0.2331(3) 0.61526(7) 0.0190(3) Uani d . 1 . .
    H H9A 0.3901 0.0869 0.5964 0.023 Uiso calc R 1 . .
    H H9B 0.3103 0.1290 0.6331 0.023 Uiso calc R 1 . .
    C C10 0.42019(8) 0.3892(3) 0.67370(7) 0.0176(3) Uani d . 1 . .
    H H10A 0.4544 0.2486 0.7074 0.021 Uiso calc R 1 . .
    H H10B 0.4635 0.5084 0.6567 0.021 Uiso calc R 1 . .
    C C11 0.40426(8) 0.7236(3) 0.76107(6) 0.0164(3) Uani d . 1 . .
    C C12 0.34516(8) 0.8830(3) 0.78886(7) 0.0189(3) Uani d . 1 . .
    H H12 0.2821 0.8762 0.7685 0.023 Uiso calc R 1 . .
    C C13 0.37858(9) 1.0507(3) 0.84602(7) 0.0202(3) Uani d . 1 . .
    H H13 0.3383 1.1611 0.8647 0.024 Uiso calc R 1 . .
    C C14 0.47139(8) 1.0595(3) 0.87679(7) 0.0187(3) Uani d . 1 . .
    C C15 0.52930(8) 0.8986(3) 0.84844(7) 0.0189(3) Uani d . 1 . .
    H H15 0.5923 0.9038 0.8691 0.023 Uiso calc R 1 . .
    C C16 0.49718(8) 0.7308(3) 0.79069(7) 0.0174(3) Uani d . 1 . .
    H H16 0.5375 0.6227 0.7716 0.021 Uiso calc R 1 . .
    C C17 0.50495(9) 1.2379(3) 0.93787(7) 0.0235(3) Uani d . 1 . .
    H H17 0.4622 1.3516 0.9531 0.028 Uiso calc R 1 . .
loop_
    _atom_site_aniso_label
    _atom_site_aniso_U_11
    _atom_site_aniso_U_22
    _atom_site_aniso_U_33
    _atom_site_aniso_U_12
    _atom_site_aniso_U_13
    _atom_site_aniso_U_23
    O1 0.0269(5) 0.0271(5) 0.0213(5) 0.0011(4) 0.0081(4) 0.0041(4)
    O2 0.0179(4) 0.0231(5) 0.0158(5) 0.0023(4) 0.0036(4) 0.0036(4)
    O3 0.0165(4) 0.0234(5) 0.0163(5) 0.0004(4) 0.0020(3) -0.0030(4)
    O4 0.0248(5) 0.0375(6) 0.0228(6) -0.0053(4) 0.0027(4) -0.0083(5)
    C1 0.0220(6) 0.0177(6) 0.0168(7) 0.0004(5) 0.0027(5) -0.0033(5)
    C2 0.0200(6) 0.0162(6) 0.0139(6) -0.0002(5) 0.0020(5) -0.0036(5)
    C3 0.0168(6) 0.0190(6) 0.0169(7) 0.0015(5) 0.0006(5) -0.0027(5)
    C4 0.0171(6) 0.0207(6) 0.0165(7) -0.0013(5) 0.0039(5) -0.0019(5)
    C5 0.0197(6) 0.0166(6) 0.0118(6) 0.0005(5) 0.0010(5) -0.0027(5)
    C6 0.0166(6) 0.0212(7) 0.0177(7) 0.0022(5) 0.0026(5) -0.0018(5)
    C7 0.0189(6) 0.0211(7) 0.0180(7) -0.0012(5) 0.0055(5) -0.0017(5)
    C8 0.0187(6) 0.0199(7) 0.0158(7) -0.0021(5) 0.0039(5) -0.0018(5)
    C9 0.0208(6) 0.0174(6) 0.0181(7) -0.0019(5) 0.0035(5) -0.0009(5)
    C10 0.0184(6) 0.0182(6) 0.0160(7) 0.0010(5) 0.0038(5) -0.0005(5)
    C11 0.0191(6) 0.0155(6) 0.0135(6) -0.0013(5) 0.0022(5) 0.0025(5)
    C12 0.0154(6) 0.0218(7) 0.0192(7) -0.0006(5) 0.0037(5) 0.0012(5)
    C13 0.0194(6) 0.0205(7) 0.0221(7) 0.0011(5) 0.0077(5) -0.0014(6)
    C14 0.0205(6) 0.0190(6) 0.0163(7) -0.0018(5) 0.0037(5) 0.0006(5)
    C15 0.0160(6) 0.0204(7) 0.0186(7) -0.0006(5) 0.0015(5) 0.0027(5)
    C16 0.0165(6) 0.0190(6) 0.0173(7) 0.0016(5) 0.0053(5) 0.0009(5)
    C17 0.0242(7) 0.0258(7) 0.0214(7) -0.0022(6) 0.0073(5) -0.0026(6)
loop_
    _geom_bond_atom_site_label_1
    _geom_bond_atom_site_label_2
    _geom_bond_site_symmetry_2
    _geom_bond_distance
    _geom_bond_publ_flag
    O1 C1 . 1.2152(16) ?
    O2 C5 . 1.3620(15) ?
    O2 C8 . 1.4389(15) ?
    O3 C11 . 1.3623(15) ?
    O3 C10 . 1.4382(15) ?
    O4 C17 . 1.2145(17) ?
    C1 C2 . 1.4682(19) ?
    C1 H1 . 0.95 ?
    C2 C3 . 1.3863(18) ?
    C2 C7 . 1.4014(18) ?
    C3 C4 . 1.3894(19) ?
    C3 H3 . 0.95 ?
    C4 C5 . 1.3938(18) ?
    C4 H4 . 0.95 ?
    C5 C6 . 1.3989(18) ?
    C6 C7 . 1.3765(19) ?
    C6 H6 . 0.95 ?
    C7 H7 . 0.95 ?
    C8 C9 . 1.5153(18) ?
    C8 H8A . 0.99 ?
    C8 H8B . 0.99 ?
    C9 C10 . 1.5167(17) ?
    C9 H9A . 0.99 ?
    C9 H9B . 0.99 ?
    C10 H10A . 0.99 ?
    C10 H10B . 0.99 ?
    C11 C12 . 1.3931(18) ?
    C11 C16 . 1.3981(17) ?
    C12 C13 . 1.3796(19) ?
    C12 H12 . 0.95 ?
    C13 C14 . 1.4009(17) ?
    C13 H13 . 0.95 ?
    C14 C15 . 1.3895(19) ?
    C14 C17 . 1.4674(19) ?
    C15 C16 . 1.3859(18) ?
    C15 H15 . 0.95 ?
    C16 H16 . 0.95 ?
    C17 H17 . 0.95 ?
loop_
    _geom_angle_atom_site_label_1
    _geom_angle_atom_site_label_2
    _geom_angle_atom_site_label_3
    _geom_angle_site_symmetry_1
    _geom_angle_site_symmetry_3
    _geom_angle
    _geom_angle_publ_flag
    C5 O2 C8 . . 117.78(10) ?
    C11 O3 C10 . . 118.66(9) ?
    O1 C1 C2 . . 124.65(12) ?
    O1 C1 H1 . . 117.7 ?
    C2 C1 H1 . . 117.7 ?
    C3 C2 C7 . . 118.83(12) ?
    C3 C2 C1 . . 119.72(11) ?
    C7 C2 C1 . . 121.44(12) ?
    C2 C3 C4 . . 121.36(12) ?
    C2 C3 H3 . . 119.3 ?
    C4 C3 H3 . . 119.3 ?
    C3 C4 C5 . . 118.95(12) ?
    C3 C4 H4 . . 120.5 ?
    C5 C4 H4 . . 120.5 ?
    O2 C5 C4 . . 124.25(12) ?
    O2 C5 C6 . . 115.34(11) ?
    C4 C5 C6 . . 120.40(12) ?
    C7 C6 C5 . . 119.66(12) ?
    C7 C6 H6 . . 120.2 ?
    C5 C6 H6 . . 120.2 ?
    C6 C7 C2 . . 120.77(12) ?
    C6 C7 H7 . . 119.6 ?
    C2 C7 H7 . . 119.6 ?
    O2 C8 C9 . . 106.81(10) ?
    O2 C8 H8A . . 110.4 ?
    C9 C8 H8A . . 110.4 ?
    O2 C8 H8B . . 110.4 ?
    C9 C8 H8B . . 110.4 ?
    H8A C8 H8B . . 108.6 ?
    C8 C9 C10 . . 113.45(11) ?
    C8 C9 H9A . . 108.9 ?
    C10 C9 H9A . . 108.9 ?
    C8 C9 H9B . . 108.9 ?
    C10 C9 H9B . . 108.9 ?
    H9A C9 H9B . . 107.7 ?
    O3 C10 C9 . . 105.71(10) ?
    O3 C10 H10A . . 110.6 ?
    C9 C10 H10A . . 110.6 ?
    O3 C10 H10B . . 110.6 ?
    C9 C10 H10B . . 110.6 ?
    H10A C10 H10B . . 108.7 ?
    O3 C11 C12 . . 115.02(11) ?
    O3 C11 C16 . . 124.28(11) ?
    C12 C11 C16 . . 120.69(12) ?
    C13 C12 C11 . . 119.74(11) ?
    C13 C12 H12 . . 120.1 ?
    C11 C12 H12 . . 120.1 ?
    C12 C13 C14 . . 120.51(12) ?
    C12 C13 H13 . . 119.7 ?
    C14 C13 H13 . . 119.7 ?
    C15 C14 C13 . . 118.95(12) ?
    C15 C14 C17 . . 121.73(12) ?
    C13 C14 C17 . . 119.32(12) ?
    C16 C15 C14 . . 121.44(12) ?
    C16 C15 H15 . . 119.3 ?
    C14 C15 H15 . . 119.3 ?
    C15 C16 C11 . . 118.67(12) ?
    C15 C16 H16 . . 120.7 ?
    C11 C16 H16 . . 120.7 ?
    O4 C17 C14 . . 124.94(13) ?
    O4 C17 H17 . . 117.5 ?
    C14 C17 H17 . . 117.5 ?
loop_
    _geom_torsion_atom_site_label_1
    _geom_torsion_atom_site_label_2
    _geom_torsion_atom_site_label_3
    _geom_torsion_atom_site_label_4
    _geom_torsion_site_symmetry_1
    _geom_torsion_site_symmetry_2
    _geom_torsion_site_symmetry_3
    _geom_torsion_site_symmetry_4
    _geom_torsion
    _geom_torsion_publ_flag
    O1 C1 C2 C3 . . . . -177.57(13) ?
    O1 C1 C2 C7 . . . . 3.3(2) ?
    C7 C2 C3 C4 . . . . 0.75(19) ?
    C1 C2 C3 C4 . . . . -178.41(12) ?
    C2 C3 C4 C5 . . . . 0.48(19) ?
    C8 O2 C5 C4 . . . . 0.89(18) ?
    C8 O2 C5 C6 . . . . -179.69(11) ?
    C3 C4 C5 O2 . . . . 178.02(12) ?
    C3 C4 C5 C6 . . . . -1.37(19) ?
    O2 C5 C6 C7 . . . . -178.41(11) ?
    C4 C5 C6 C7 . . . . 1.0(2) ?
    C5 C6 C7 C2 . . . . 0.2(2) ?
    C3 C2 C7 C6 . . . . -1.1(2) ?
    C1 C2 C7 C6 . . . . 178.04(12) ?
    C5 O2 C8 C9 . . . . -178.76(10) ?
    O2 C8 C9 C10 . . . . 70.22(13) ?
    C11 O3 C10 C9 . . . . 176.03(10) ?
    C8 C9 C10 O3 . . . . 65.84(13) ?
    C10 O3 C11 C12 . . . . -177.41(11) ?
    C10 O3 C11 C16 . . . . 3.47(18) ?
    O3 C11 C12 C13 . . . . -178.89(12) ?
    C16 C11 C12 C13 . . . . 0.26(19) ?
    C11 C12 C13 C14 . . . . -0.7(2) ?
    C12 C13 C14 C15 . . . . 0.6(2) ?
    C12 C13 C14 C17 . . . . -179.52(13) ?
    C13 C14 C15 C16 . . . . 0.0(2) ?
    C17 C14 C15 C16 . . . . -179.92(12) ?
    C14 C15 C16 C11 . . . . -0.42(19) ?
    O3 C11 C16 C15 . . . . 179.37(12) ?
    C12 C11 C16 C15 . . . . 0.29(19) ?
    C15 C14 C17 O4 . . . . -3.7(2) ?
    C13 C14 C17 O4 . . . . 176.44(14) ?
loop_
    _geom_hbond_atom_site_label_D
    _geom_hbond_atom_site_label_H
    _geom_hbond_atom_site_label_A
    _geom_hbond_site_symmetry_A
    _geom_hbond_distance_DH
    _geom_hbond_distance_HA
    _geom_hbond_distance_DA
    _geom_hbond_angle_DHA
    _geom_hbond_publ_flag
    C6 H6 O2 3_666 0.95 2.57 3.508(2) 168 no
    C16 H16 O1 3_676 0.95 2.41 3.287(2) 154 yes
