# Supplementary material for: 4,4′-(Propane-1,3-diyldi­oxy)dibenz­aldehyde
Source: Acta Crystallogr Sect E Struct Rep Online. 2010 Jun 9;66(Pt 7):o1620. doi: 10.1107/S1600536810021124 (PMC3006695; doi:10.1107/S1600536810021124)
Supplement: Supplementary file 2 [file e-66-o1620-Isup2.hkl]

# 
# h,k,l, Fc-squared, Fo-squared, sigma(Fo-squared) and status flag 
# 
data_I
_shelx_title '  P21/n' 
_shelx_refln_list_code          4 
_shelx_F_calc_maximum      218.56 
_exptl_crystal_F_000       600.00 
_reflns_d_resolution_high  0.7697 
 
loop_ 
 _symmetry_equiv_pos_as_xyz 
 'x, y, z' 
 'x+1/2, -y+1/2, z+1/2' 
 '-x, -y, -z' 
 '-x-1/2, y-1/2, -z-1/2' 
 
_cell_length_a    15.3323 
_cell_length_b     4.6173 
_cell_length_c    20.2800 
_cell_angle_alpha  90.000 
_cell_angle_beta  104.783 
_cell_angle_gamma  90.000 
 
_shelx_F_squared_multiplier     1.000 
 
loop_ 
 _refln_index_h 
 _refln_index_k 
 _refln_index_l 
 _refln_F_squared_calc 
 _refln_F_squared_meas 
 _refln_F_squared_sigma 
 _refln_observed_status 
   2   0   0        0.73       -2.38      1.59 o 
   4   0   0     3679.98     3700.15    104.72 o 
   6   0   0      195.68      181.81      9.41 o 
   8   0   0     2114.69     2088.64     70.39 o 
  10   0   0       27.75       37.88      3.57 o 
  12   0   0      307.65      306.49      9.86 o 
  14   0   0       95.85      113.51      7.21 o 
  16   0   0       33.17       30.34      4.74 o 
  18   0   0      394.68      404.74     14.23 o 
   1   1   0       34.79       36.45      1.40 o 
   2   1   0      570.49      574.77      7.90 o 
   3   1   0     3211.07     3055.98     37.52 o 
   4   1   0     1536.22     1505.82     19.37 o 
   5   1   0        4.19        2.04      0.91 o 
   6   1   0     1435.66     1494.47     19.78 o 
   7   1   0       74.40       68.91      2.62 o 
   8   1   0      407.56      406.17      7.21 o 
   9   1   0       30.70       49.81      2.72 o 
  10   1   0       88.97       86.40      3.75 o 
  11   1   0      111.15      108.95      4.14 o 
  12   1   0       61.10       63.68      3.62 o 
  13   1   0      208.94      190.37      5.75 o 
  14   1   0      521.27      483.83      9.96 o 
  15   1   0      271.24      261.32      7.18 o 
  16   1   0        1.54       -0.99      2.16 o 
  17   1   0       32.76       40.19      3.85 o 
  18   1   0        0.62       -0.03      2.49 o 
   0   2   0        0.01        0.23      1.19 o 
   1   2   0       94.37       96.61      3.26 o 
   2   2   0      932.04      894.90     12.43 o 
   3   2   0      776.69      760.21     10.93 o 
   4   2   0      741.58      734.33     10.74 o 
   5   2   0      168.41      149.77      3.66 o 
   6   2   0       37.00       28.42      1.94 o 
   7   2   0        0.33        3.41      1.28 o 
   8   2   0      121.62      127.65      4.50 o 
   9   2   0      624.38      608.22     10.29 o 
  10   2   0      224.54      237.78      5.85 o 
  11   2   0      814.57      827.11     13.54 o 
  12   2   0     1186.84     1107.29     20.85 o 
  13   2   0       36.66       49.53      3.55 o 
  14   2   0      646.23      651.36     12.25 o 
  15   2   0      172.20      164.40      6.96 o 
  16   2   0      135.45      144.91      7.24 o 
  17   2   0       77.48       73.67      5.90 o 
  18   2   0        4.81        5.87      3.46 o 
   1   3   0        3.51        1.23      1.27 o 
   2   3   0     1042.89     1048.62     15.13 o 
   3   3   0      264.80      246.96     10.15 o 
   4   3   0      449.60      487.42      9.69 o 
   5   3   0       37.66       46.66      2.69 o 
   6   3   0      794.57      808.42     12.67 o 
   7   3   0       44.63       49.43      2.93 o 
   8   3   0       64.31       58.91      3.24 o 
   9   3   0       45.56       45.39      4.00 o 
  10   3   0      288.83      267.31      7.88 o 
  11   3   0       52.62       54.13      4.31 o 
  12   3   0      779.74      763.45     22.93 o 
  13   3   0       19.77       19.45      3.39 o 
  14   3   0      227.28      226.40      8.17 o 
  15   3   0        4.02        2.26      3.36 o 
  16   3   0       19.06       23.51      4.03 o 
   0   4   0      224.05      222.13     17.09 o 
   1   4   0      165.44      172.91      4.96 o 
   2   4   0      274.22      271.45      6.35 o 
   3   4   0       27.15       20.17      2.66 o 
   4   4   0      119.33      121.00      6.96 o 
   5   4   0      288.94      286.33     10.72 o 
   6   4   0       17.60       15.94      2.79 o 
   7   4   0      363.76      347.39     11.29 o 
   8   4   0      661.05      630.21     13.77 o 
   9   4   0      367.64      371.80     11.74 o 
  10   4   0       47.56       50.70      4.59 o 
  11   4   0      201.72      194.92      7.76 o 
  12   4   0       63.04       66.16      5.36 o 
  13   4   0        8.23        6.94      3.17 o 
  14   4   0       12.51        9.93      3.50 o 
   1   5   0        2.07        4.35      3.80 o 
   2   5   0       14.09        7.44      3.51 o 
   3   5   0       10.04       15.45      2.94 o 
   4   5   0        7.70        9.90      2.86 o 
   5   5   0      161.40      160.28      6.76 o 
   6   5   0        0.63       -0.31      2.53 o 
   7   5   0       29.20       26.72      3.79 o 
   8   5   0      129.45      131.44      8.21 o 
   9   5   0        0.03       -3.27      2.48 o 
  10   5   0        1.10        0.33      3.85 o 
 -19   0   1        2.66        0.79      6.19 o 
 -17   0   1      183.76      203.05      9.57 o 
 -15   0   1       10.71       16.75      3.79 o 
 -13   0   1       81.04       82.24      5.89 o 
 -11   0   1      270.35      256.29      8.50 o 
  -9   0   1      418.19      415.62     10.52 o 
  -7   0   1      384.36      353.77      8.65 o 
  -5   0   1      592.08      551.68     11.29 o 
  -3   0   1    47768.44    36967.28    688.02 o 
  -1   0   1      319.87      270.42      6.68 o 
   1   0   1      327.08      293.87     13.67 o 
   3   0   1     2316.19     2248.21     39.15 o 
   5   0   1     4371.10     4122.54     71.45 o 
   7   0   1      284.05      309.58      8.07 o 
   9   0   1      269.20      319.60      9.00 o 
  11   0   1       74.16       85.44      5.46 o 
  13   0   1      406.74      432.64     12.56 o 
  15   0   1      204.53      200.05     14.96 o 
  17   0   1       36.85       28.18      4.97 o 
  19   0   1       24.49       16.74      7.31 o 
 -19   1   1      105.08      124.86      6.46 o 
 -18   1   1       61.01       57.43      4.54 o 
 -17   1   1       44.15       39.09      3.81 o 
 -16   1   1       95.73       90.87      5.01 o 
 -15   1   1       35.88       33.18      3.56 o 
 -14   1   1      283.73      291.23      7.33 o 
 -13   1   1        0.79       -0.34      1.80 o 
 -12   1   1      975.53      988.74     15.56 o 
 -11   1   1        3.38        2.50      1.63 o 
 -10   1   1       14.16       11.03      1.81 o 
  -9   1   1     1326.46     1357.78     18.99 o 
  -8   1   1      782.87      826.41     12.28 o 
  -7   1   1       27.05       27.07      1.83 o 
  -6   1   1     1543.47     1537.10     20.22 o 
  -5   1   1      777.66      821.68     11.44 o 
  -4   1   1     4404.29     4191.12     51.20 o 
  -3   1   1      472.06      463.52      6.73 o 
  -2   1   1      172.72      187.41      4.86 o 
  -1   1   1      274.01      289.48      4.38 o 
   0   1   1     2382.90     2267.75     27.80 o 
   1   1   1      837.63      826.82     10.74 o 
   2   1   1      998.44     1035.98     13.37 o 
   3   1   1      121.86      102.94      2.44 o 
   4   1   1       26.05       17.65      1.28 o 
   5   1   1      517.41      505.80      7.72 o 
   6   1   1      847.72      941.81     13.23 o 
   7   1   1      220.29      224.18      4.73 o 
   8   1   1      149.97      163.24      6.11 o 
   9   1   1      303.84      284.28      6.03 o 
  10   1   1        0.00       -0.60      1.35 o 
  11   1   1       18.38       11.56      2.02 o 
  12   1   1      117.73      110.71      4.34 o 
  13   1   1       10.75       10.51      2.38 o 
  14   1   1       20.64       17.11      2.57 o 
  15   1   1        4.60        7.10      2.33 o 
  16   1   1      106.01      111.66      5.57 o 
  17   1   1       12.77       11.97      2.88 o 
  18   1   1        0.51        4.26      3.09 o 
 -18   2   1       12.30        5.76      3.32 o 
 -17   2   1        3.23        3.75      3.13 o 
 -16   2   1        1.49        3.91      2.84 o 
 -15   2   1      180.50      177.57     17.35 o 
 -14   2   1       36.91       40.81      3.42 o 
 -13   2   1       32.92       41.67      3.78 o 
 -12   2   1      116.33      127.74      6.60 o 
 -11   2   1      138.31      132.28      4.59 o 
 -10   2   1        2.74        1.27      1.59 o 
  -9   2   1      123.92      119.93      4.00 o 
  -8   2   1      989.64     1004.57     14.85 o 
  -7   2   1       16.48       21.35      2.15 o 
  -6   2   1      256.10      270.87      5.40 o 
  -5   2   1      181.05      177.15      4.05 o 
  -4   2   1      754.13      783.58     11.31 o 
  -3   2   1        3.41        5.58      1.08 o 
  -2   2   1      137.75      130.72      3.30 o 
  -1   2   1      760.86      740.43     11.19 o 
   0   2   1      450.28      427.53      6.75 o 
   1   2   1      474.04      433.88      6.82 o 
   2   2   1       23.48       17.61      1.45 o 
   3   2   1       21.97       28.38      1.70 o 
   4   2   1        1.83        4.32      1.20 o 
   5   2   1      192.58      188.98      4.19 o 
   6   2   1      693.06      617.80      9.72 o 
   7   2   1        0.00       -1.42      1.12 o 
   8   2   1      126.54      116.51      5.07 o 
   9   2   1      348.12      329.69      6.85 o 
  10   2   1       14.39       17.61      2.14 o 
  11   2   1      813.17      839.64     13.72 o 
  12   2   1       13.32        9.23      2.66 o 
  13   2   1      519.93      515.43     10.25 o 
  14   2   1      241.98      235.51      8.01 o 
  15   2   1      180.81      164.67     10.74 o 
  16   2   1        0.45        6.64      2.99 o 
  17   2   1      256.19      311.85     10.27 o 
 -16   3   1       68.73       84.93      7.38 o 
 -15   3   1       14.65       11.88      3.30 o 
 -14   3   1       25.59       17.98      3.51 o 
 -13   3   1        2.94        0.12      2.52 o 
 -12   3   1        3.64        1.90      2.46 o 
 -11   3   1       20.27       12.43      2.79 o 
 -10   3   1       10.56        7.70      1.97 o 
  -9   3   1        3.18        2.96      1.75 o 
  -8   3   1        1.29        2.08      1.60 o 
  -7   3   1      151.20      155.98      5.46 o 
  -6   3   1       19.83       16.98      1.97 o 
  -5   3   1      134.48      148.50      4.57 o 
  -4   3   1       28.67       34.63      2.28 o 
  -3   3   1        8.53        9.19      1.84 o 
  -2   3   1        2.39        0.70      1.20 o 
  -1   3   1       11.48        8.24      1.47 o 
   0   3   1      229.22      215.68      8.47 o 
   1   3   1      237.15      239.64      5.20 o 
   2   3   1        3.21        2.05      1.33 o 
   3   3   1     3228.93     3288.96     53.17 o 
   4   3   1      393.60      394.41      7.33 o 
   5   3   1       12.48        9.45      1.60 o 
   6   3   1       35.09       37.79      2.51 o 
   7   3   1      832.64      846.13     13.31 o 
   8   3   1       19.26       15.02      2.66 o 
   9   3   1     1189.34     1192.78     21.20 o 
  10   3   1       28.00       29.17      3.45 o 
  11   3   1      672.48      681.72     14.58 o 
  12   3   1      134.51      133.06      6.24 o 
  13   3   1       47.49       51.01      4.68 o 
  14   3   1       20.20       15.40      4.07 o 
  15   3   1       13.49       11.34      3.37 o 
  16   3   1       83.73      104.13      6.87 o 
 -14   4   1        1.26        3.96      3.13 o 
 -13   4   1       23.94       26.74      4.11 o 
 -12   4   1      197.26      195.01      8.08 o 
 -11   4   1      606.49      600.28     14.01 o 
 -10   4   1      134.51      150.55     11.63 o 
  -9   4   1       50.86       49.61      5.27 o 
  -8   4   1       66.01       68.74      9.67 o 
  -7   4   1       88.71       85.78      6.08 o 
  -6   4   1       29.48       25.42      3.19 o 
  -5   4   1      122.72      127.95      5.32 o 
  -4   4   1      118.02      121.90      4.27 o 
  -3   4   1       51.28       57.40      3.34 o 
  -2   4   1        0.04        2.66      4.27 o 
  -1   4   1       15.63       15.27      2.16 o 
   0   4   1        5.08        9.32      1.94 o 
   1   4   1        5.23        6.90      1.84 o 
   2   4   1        0.76        1.10      2.03 o 
   3   4   1      160.46      157.75      5.86 o 
   4   4   1      486.60      492.41     16.12 o 
   5   4   1       72.94       72.52      4.61 o 
   6   4   1      438.11      440.07     10.63 o 
   7   4   1      586.86      572.91     12.86 o 
   8   4   1      369.11      373.09     10.03 o 
   9   4   1       30.73       38.19      6.32 o 
  10   4   1      126.99      127.44      9.99 o 
  11   4   1        0.57        0.48      2.63 o 
  12   4   1        7.83        8.03      3.25 o 
  13   4   1       60.98       58.59      5.27 o 
  14   4   1        1.50        2.29      3.10 o 
 -10   5   1       10.78       17.51      3.77 o 
  -9   5   1       25.26       23.24      5.69 o 
  -8   5   1        1.18        0.00      2.71 o 
  -7   5   1       61.50       68.01      5.21 o 
  -6   5   1      324.97      332.12      9.79 o 
  -5   5   1      332.77      319.20     15.27 o 
  -4   5   1       11.78       15.43      3.21 o 
  -3   5   1       78.49       71.44      6.35 o 
  -2   5   1       15.77       14.62      4.13 o 
  -1   5   1        2.55        7.16      4.28 o 
   0   5   1      152.69      171.68      8.42 o 
   1   5   1        7.36        2.18      3.17 o 
   2   5   1        0.71       -2.63      2.93 o 
   3   5   1        4.35       -0.60      3.11 o 
   4   5   1        0.25        4.46      2.43 o 
   5   5   1        0.11       -2.27      2.29 o 
   6   5   1       10.96       12.00      3.63 o 
   7   5   1        0.03        1.85      2.62 o 
   8   5   1        1.73        5.49      3.95 o 
   9   5   1       35.08       41.77      4.82 o 
  10   5   1       13.35        8.89      5.60 o 
 -18   0   2      361.70      399.84     14.08 o 
 -16   0   2        1.32        4.95      4.24 o 
 -14   0   2       17.73       14.10      3.36 o 
 -12   0   2      302.26      309.29      9.81 o 
 -10   0   2       36.27       34.85      3.46 o 
  -8   0   2        8.04       13.48      2.19 o 
  -6   0   2     1980.88     1988.06     35.85 o 
  -4   0   2        0.01        1.97      2.59 o 
  -2   0   2        9.55       10.63      0.85 o 
   0   0   2       11.64       12.65      1.03 o 
   2   0   2      374.25      404.05     11.48 o 
   4   0   2      759.94      713.38     45.18 o 
   6   0   2     2069.04     2228.72     40.22 o 
   8   0   2      112.87      119.41      4.91 o 
  10   0   2       72.85       57.14      4.34 o 
  12   0   2       85.10       58.59      4.91 o 
  14   0   2       68.39       66.49      5.74 o 
  16   0   2      561.21      501.16     15.32 o 
  18   0   2        2.96        5.54      5.77 o 
 -19   1   2        6.52       12.69      3.23 o 
 -18   1   2      102.76      101.90      5.63 o 
 -17   1   2       68.87       84.09      7.06 o 
 -16   1   2      130.48      147.00      6.61 o 
 -15   1   2      260.81      268.85      7.23 o 
 -14   1   2      103.79      108.54      4.95 o 
 -13   1   2      363.29      346.54      9.32 o 
 -12   1   2      395.25      407.99      8.33 o 
 -11   1   2      177.01      176.38      4.98 o 
 -10   1   2       23.69       21.83      2.14 o 
  -9   1   2       11.93        7.78      1.51 o 
  -8   1   2      141.13      174.32      4.21 o 
  -7   1   2      778.45      803.96     12.13 o 
  -6   1   2      424.72      424.17      8.02 o 
  -5   1   2       33.97       29.38      1.65 o 
  -4   1   2      971.74      930.43     12.45 o 
  -3   1   2     1032.21      937.30     12.36 o 
  -2   1   2      665.88      649.65      8.76 o 
  -1   1   2     8234.90     7867.19    115.51 o 
   0   1   2      253.61      230.28      5.79 o 
   1   1   2     5649.22     5615.13     67.93 o 
   2   1   2     2200.15     2149.24     27.03 o 
   3   1   2      385.73      393.07      7.50 o 
   4   1   2        7.14        8.94      1.15 o 
   5   1   2       31.65       33.02      1.73 o 
   6   1   2       65.45       62.17      2.45 o 
   7   1   2      398.78      388.82      6.82 o 
   8   1   2       16.24        7.98      1.45 o 
   9   1   2      137.09      134.60      4.02 o 
  10   1   2      432.86      436.67      8.25 o 
  11   1   2        1.86        0.09      1.55 o 
  12   1   2       11.64       13.96      2.24 o 
  13   1   2      138.95      124.48      5.02 o 
  14   1   2      207.95      191.24      6.05 o 
  15   1   2       43.39       34.23      3.40 o 
  16   1   2        8.75        0.47      2.37 o 
  17   1   2      256.07      270.59      7.99 o 
  18   1   2       11.52       11.27      3.49 o 
 -18   2   2        1.90        2.22      3.16 o 
 -17   2   2      225.63      217.44      8.39 o 
 -16   2   2       79.97       78.03      5.20 o 
 -15   2   2        0.07        0.09      2.17 o 
 -14   2   2      105.65       97.33      4.88 o 
 -13   2   2       68.48       60.62      3.79 o 
 -12   2   2       70.37       67.11      3.76 o 
 -11   2   2      832.40      806.86     13.23 o 
 -10   2   2      425.98      418.20      8.14 o 
  -9   2   2        3.23        4.72      1.60 o 
  -8   2   2      262.70      264.03      5.71 o 
  -7   2   2      490.92      494.15      8.38 o 
  -6   2   2      353.55      396.68      7.53 o 
  -5   2   2      398.40      442.32      7.37 o 
  -4   2   2      655.77      704.01     10.37 o 
  -3   2   2      103.01      104.76      2.90 o 
  -2   2   2      122.14      140.96      3.26 o 
  -1   2   2      184.75      153.82      3.64 o 
   0   2   2      758.09      759.75     10.73 o 
   1   2   2       66.67       67.98      2.20 o 
   2   2   2      126.70      123.20      2.99 o 
   3   2   2       68.85       63.79      2.24 o 
   4   2   2        0.52       -0.33      0.95 o 
   5   2   2      238.75      239.18      5.43 o 
   6   2   2      106.23      104.34      3.19 o 
   7   2   2        4.35        7.22      1.75 o 
   8   2   2        5.53        5.64      1.50 o 
   9   2   2        1.65       -0.79      1.37 o 
  10   2   2      304.22      300.81      6.72 o 
  11   2   2       32.95       30.46      2.73 o 
  12   2   2      528.71      526.73     10.16 o 
  13   2   2      235.67      243.19      7.90 o 
  14   2   2       54.41       62.55      4.96 o 
  15   2   2      308.21      339.76     10.09 o 
  16   2   2       79.83       82.07      5.93 o 
  17   2   2       64.52       77.93      6.14 o 
 -17   3   2       59.20       77.67      6.11 o 
 -16   3   2       28.50       36.62      9.82 o 
 -15   3   2       31.25       34.64      5.66 o 
 -14   3   2        0.00       -3.68      2.45 o 
 -13   3   2        7.49        6.37      2.68 o 
 -12   3   2        0.92       -2.89      2.14 o 
 -11   3   2      149.88      133.42      4.88 o 
 -10   3   2       44.75       44.58      3.87 o 
  -9   3   2       14.72       15.37      2.19 o 
  -8   3   2      175.27      178.68      5.13 o 
  -7   3   2       31.32       29.32      2.45 o 
  -6   3   2       72.73       70.05      3.76 o 
  -5   3   2       29.13       37.69      2.47 o 
  -4   3   2      121.03      113.92      3.64 o 
  -3   3   2       33.42       30.63      2.20 o 
  -2   3   2      382.13      403.04      8.48 o 
  -1   3   2        1.30        2.64      1.32 o 
   0   3   2      728.97      774.68     11.76 o 
   1   3   2      594.54      603.45      9.69 o 
   2   3   2       82.04       76.61      3.89 o 
   3   3   2       39.72       44.40      2.48 o 
   4   3   2      313.26      357.58      6.82 o 
   5   3   2       43.38       35.79      2.61 o 
   6   3   2       93.89       92.44      4.66 o 
   7   3   2      359.74      382.36      9.26 o 
   8   3   2      398.28      396.78      9.68 o 
   9   3   2     1165.31     1139.41     20.56 o 
  10   3   2      176.40      166.76      7.66 o 
  11   3   2      275.14      266.48      8.36 o 
  12   3   2      247.96      241.23     10.47 o 
  13   3   2        1.61        2.17      2.62 o 
  14   3   2        0.00       -0.65      2.63 o 
  15   3   2        0.30       -3.96      2.64 o 
  16   3   2      145.94      167.43      8.66 o 
 -14   4   2       96.88       98.32      6.66 o 
 -13   4   2      346.57      355.94     10.71 o 
 -12   4   2      108.30      106.30      6.45 o 
 -11   4   2       91.36      105.10      6.27 o 
 -10   4   2       52.09       50.46      4.51 o 
  -9   4   2       32.18       32.73      3.66 o 
  -8   4   2        9.25        8.52      2.62 o 
  -7   4   2        8.73        7.27      2.50 o 
  -6   4   2        0.00       -0.42      2.07 o 
  -5   4   2       65.07       67.11      4.60 o 
  -4   4   2       25.73       26.67      2.53 o 
  -3   4   2       48.97       51.44      3.13 o 
  -2   4   2       17.72       19.30      2.21 o 
  -1   4   2        1.07       -0.50      1.98 o 
   0   4   2      644.03      640.31     11.24 o 
   1   4   2      111.94      100.23      5.00 o 
   2   4   2        3.85        1.89      2.04 o 
   3   4   2       19.61       14.43      2.69 o 
   4   4   2      903.32      902.50     17.15 o 
   5   4   2       28.87       22.43      3.99 o 
   6   4   2       82.08       81.56      4.94 o 
   7   4   2      462.74      467.77     11.37 o 
   8   4   2        1.97        7.60      2.66 o 
   9   4   2        5.88        8.59      2.80 o 
  10   4   2       55.32       59.56      5.21 o 
  11   4   2       26.46       19.75      5.71 o 
  12   4   2       68.78       68.28      5.57 o 
  13   4   2       58.76       55.96      5.19 o 
 -10   5   2       52.12       58.70      9.01 o 
  -9   5   2      137.90      126.99      7.08 o 
  -8   5   2      484.53      475.85     12.32 o 
  -7   5   2      217.47      236.69      9.46 o 
  -6   5   2      280.83      290.58      9.18 o 
  -5   5   2      165.61      167.22     18.39 o 
  -4   5   2        0.30        1.83      3.43 o 
  -3   5   2       52.12       44.66      5.55 o 
  -2   5   2      126.32      133.45      8.41 o 
  -1   5   2        0.95       -4.66      3.11 o 
   0   5   2      111.85      126.74      8.19 o 
   1   5   2       47.70       48.72      4.42 o 
   2   5   2       15.70       18.07      3.32 o 
   3   5   2       26.32       33.79      4.96 o 
   4   5   2        1.67        5.39      2.60 o 
   5   5   2       25.99       29.40      3.78 o 
   6   5   2        0.05        1.47      2.42 o 
   7   5   2        6.97        4.16      2.82 o 
   8   5   2        5.69        3.89      2.86 o 
   9   5   2        5.14       10.95      3.25 o 
  10   5   2       12.90       11.55      3.85 o 
 -19   0   3      176.54      197.66     15.09 o 
 -17   0   3      155.38      146.29      8.52 o 
 -15   0   3       16.16       16.29      3.77 o 
 -13   0   3       82.43       90.73      6.11 o 
 -11   0   3      946.77      949.62     20.58 o 
  -9   0   3       13.21       25.29      2.80 o 
  -7   0   3       54.60       60.83      3.44 o 
  -5   0   3     3584.46     3397.80     86.00 o 
  -3   0   3     4073.96     3756.53     64.22 o 
  -1   0   3     4257.43     4134.95    103.93 o 
   1   0   3      958.68      996.70     31.25 o 
   3   0   3      146.12       95.65      4.58 o 
   5   0   3      578.67      543.47     11.56 o 
   7   0   3     7758.61     8562.35    147.13 o 
   9   0   3      379.31      394.68     18.92 o 
  11   0   3        8.36       10.56      2.74 o 
  13   0   3      952.15      842.94     22.64 o 
  15   0   3      374.62      322.65     11.53 o 
  17   0   3       22.86       38.32      7.82 o 
 -19   1   3       38.15       44.65      4.33 o 
 -18   1   3      110.94      116.26      5.97 o 
 -17   1   3        2.79        1.44      2.42 o 
 -16   1   3      353.53      338.73      8.44 o 
 -15   1   3       98.87       91.43      5.29 o 
 -14   1   3       44.15       44.97      3.37 o 
 -13   1   3     1094.51     1084.59     16.93 o 
 -12   1   3      139.50      145.66      5.18 o 
 -11   1   3      571.99      534.66      9.57 o 
 -10   1   3     1063.03      967.92     14.52 o 
  -9   1   3      126.60      142.71      3.98 o 
  -8   1   3        0.85       -0.90      1.03 o 
  -7   1   3      220.92      223.46      4.63 o 
  -6   1   3      192.36      181.46      3.88 o 
  -5   1   3      423.73      392.38      6.26 o 
  -4   1   3      766.82      762.19     10.46 o 
  -3   1   3        0.26       -0.28      0.72 o 
  -2   1   3     5009.22     4887.88     59.03 o 
  -1   1   3     2044.67     1972.94     24.35 o 
   0   1   3     2497.42     2413.92     29.57 o 
   1   1   3    24128.14    23571.08    326.82 o 
   2   1   3      224.13      231.08      5.68 o 
   3   1   3     1968.71     2038.96     25.62 o 
   4   1   3      515.90      522.34      7.80 o 
   5   1   3      221.45      268.08      9.76 o 
   6   1   3        3.04        2.56      1.03 o 
   7   1   3      411.70      438.30      7.49 o 
   8   1   3       32.94       48.46      3.02 o 
   9   1   3      108.39      105.84      3.66 o 
  10   1   3        9.43        6.81      2.41 o 
  11   1   3        0.89        0.23      1.60 o 
  12   1   3       45.77       46.93      3.33 o 
  13   1   3      510.88      463.50      9.55 o 
  14   1   3       40.28       36.37      3.27 o 
  15   1   3       29.67       24.96      3.13 o 
  16   1   3      135.57      123.67      7.26 o 
  17   1   3      101.23      100.67      6.47 o 
  18   1   3        1.01       -0.10      2.96 o 
 -18   2   3        0.03       -1.45      2.96 o 
 -17   2   3        5.34        7.30      2.71 o 
 -16   2   3       18.46       19.63      3.07 o 
 -15   2   3        9.11        7.40      2.45 o 
 -14   2   3       87.51       84.97      4.50 o 
 -13   2   3      600.14      583.18     15.33 o 
 -12   2   3       99.51      110.38      4.49 o 
 -11   2   3      132.68      128.69      4.49 o 
 -10   2   3       17.28       20.39      4.10 o 
  -9   2   3      683.66      703.48     14.12 o 
  -8   2   3      178.55      208.75      4.97 o 
  -7   2   3      370.81      406.24      8.18 o 
  -6   2   3      122.65      128.41      3.58 o 
  -5   2   3      174.40      204.64      5.36 o 
  -4   2   3      718.53      838.23     13.21 o 
  -3   2   3      722.13      753.49     10.84 o 
  -2   2   3      632.12      604.17     10.40 o 
  -1   2   3        2.18        2.56      0.89 o 
   0   2   3      312.67      306.03      6.32 o 
   1   2   3      882.11      906.53     12.49 o 
   2   2   3        3.16        6.76      1.69 o 
   3   2   3      490.74      521.43     10.39 o 
   4   2   3      388.21      429.01      7.02 o 
   5   2   3        0.06        1.29      1.15 o 
   6   2   3      490.14      491.99      8.36 o 
   7   2   3        0.01        3.22      1.29 o 
   8   2   3       67.62       68.34      3.18 o 
   9   2   3       11.04       11.91      1.87 o 
  10   2   3      232.06      234.65      5.85 o 
  11   2   3       17.89       18.32      2.86 o 
  12   2   3        0.19        2.74      2.32 o 
  13   2   3        0.25        2.49      2.39 o 
  14   2   3       40.22       41.44      4.29 o 
  15   2   3      134.60      122.80      8.36 o 
  16   2   3       14.45        7.44      4.45 o 
  17   2   3        3.13        7.04      3.29 o 
 -17   3   3        1.97        0.86      3.03 o 
 -16   3   3        7.25        7.85      4.88 o 
 -15   3   3       33.83       45.96      4.57 o 
 -14   3   3       58.08       48.94      4.60 o 
 -13   3   3      194.37      191.36      7.12 o 
 -12   3   3       54.54       54.33      3.66 o 
 -11   3   3        1.39        0.04      1.81 o 
 -10   3   3       23.29       22.82      3.97 o 
  -9   3   3       82.69       82.07      3.95 o 
  -8   3   3        0.26        1.33      1.92 o 
  -7   3   3      105.57      112.19      4.00 o 
  -6   3   3        8.00        8.20      1.71 o 
  -5   3   3       37.69       40.62      2.54 o 
  -4   3   3        5.32        5.88      1.50 o 
  -3   3   3      294.40      267.80      5.67 o 
  -2   3   3      138.43      132.40      4.51 o 
  -1   3   3      318.06      313.85      7.98 o 
   0   3   3      268.25      283.42      5.72 o 
   1   3   3      159.62      182.55      4.52 o 
   2   3   3       11.54       18.74      1.77 o 
   3   3   3      516.82      528.43     10.78 o 
   4   3   3       18.72       16.65      2.39 o 
   5   3   3      284.18      258.22     10.38 o 
   6   3   3     1210.97     1173.17     24.58 o 
   7   3   3       22.51       21.16      2.80 o 
   8   3   3       23.82       27.38      3.18 o 
   9   3   3     1599.16     1590.02     26.94 o 
  10   3   3       11.61       10.10      2.74 o 
  11   3   3      705.61      688.15     14.86 o 
  12   3   3       70.04       74.49      8.50 o 
  13   3   3       25.67       23.39      3.58 o 
  14   3   3       43.59       42.08      4.63 o 
  15   3   3       20.56       20.91      5.45 o 
 -14   4   3       13.21        6.03      4.19 o 
 -13   4   3      102.29      101.35      6.47 o 
 -12   4   3       18.37       19.39      3.56 o 
 -11   4   3       19.29       17.04      3.39 o 
 -10   4   3      123.16      123.52      8.37 o 
  -9   4   3        5.06        9.48      6.46 o 
  -8   4   3       10.09        7.82      2.56 o 
  -7   4   3      138.52      133.60      5.61 o 
  -6   4   3        5.03        4.44      2.04 o 
  -5   4   3      200.44      198.46      5.51 o 
  -4   4   3      184.64      188.79      5.46 o 
  -3   4   3       21.78       21.44      2.85 o 
  -2   4   3      457.04      412.02     22.76 o 
  -1   4   3       20.42       21.63      2.26 o 
   0   4   3      224.28      224.06      6.87 o 
   1   4   3        0.31       -2.30      2.11 o 
   2   4   3       71.71       70.49      4.45 o 
   3   4   3      214.05      208.62     15.74 o 
   4   4   3      122.99      124.14      7.71 o 
   5   4   3       48.37       43.67      4.77 o 
   6   4   3       10.26       11.34      2.71 o 
   7   4   3       59.55       59.11      4.53 o 
   8   4   3        1.73        2.27      2.29 o 
   9   4   3      147.65      145.90      6.35 o 
  10   4   3        1.31        2.94      2.67 o 
  11   4   3        1.86       -0.86      2.46 o 
  12   4   3      111.00      112.90     10.09 o 
  13   4   3       98.99       89.36      6.27 o 
 -10   5   3      117.36      128.87      7.40 o 
  -9   5   3       27.75       40.35      4.53 o 
  -8   5   3      305.14      309.23      9.67 o 
  -7   5   3       93.55       94.35      6.23 o 
  -6   5   3       78.55       82.98      7.13 o 
  -5   5   3      196.19      191.69      9.28 o 
  -4   5   3      377.58      394.88     13.23 o 
  -3   5   3        3.89       -1.04      3.69 o 
  -2   5   3      188.17      200.96     18.00 o 
  -1   5   3      558.36      571.55     13.21 o 
   0   5   3      334.30      326.19      9.41 o 
   1   5   3       68.59       69.54      7.84 o 
   2   5   3       29.37       31.53      3.89 o 
   3   5   3        7.51        8.63      2.96 o 
   4   5   3        1.09        1.14      3.25 o 
   5   5   3        0.58        0.85      2.38 o 
   6   5   3        5.38        5.55      4.28 o 
   7   5   3       64.08       63.80      5.29 o 
   8   5   3        1.77       -1.49      4.67 o 
   9   5   3       53.07       48.63      4.94 o 
 -18   0   4       92.41      105.20      7.94 o 
 -16   0   4        5.20        7.35      3.53 o 
 -14   0   4      804.42      805.48     25.04 o 
 -12   0   4      167.84      161.85      7.04 o 
 -10   0   4       25.76       21.72      3.28 o 
  -8   0   4      191.88      143.38      5.12 o 
  -6   0   4        0.00       -1.69      1.13 o 
  -4   0   4      575.28      436.31      8.88 o 
  -2   0   4     1390.37     1349.87     23.55 o 
   0   0   4       24.13       31.91      2.30 o 
   2   0   4      495.16      557.32     10.85 o 
   4   0   4    10610.17    10890.02    230.13 o 
   6   0   4      109.45       79.47      4.13 o 
   8   0   4        0.20       -0.33      1.51 o 
  10   0   4       31.15       43.80      6.81 o 
  12   0   4      675.12      563.80     14.81 o 
  14   0   4      136.20      111.81      8.74 o 
  16   0   4       31.08       21.95      8.08 o 
  18   0   4       80.84       73.26     10.30 o 
 -19   1   4        4.58        2.29      2.80 o 
 -18   1   4        0.48       -0.06      2.44 o 
 -17   1   4        0.18        0.86      2.34 o 
 -16   1   4      260.98      261.52      7.32 o 
 -15   1   4       48.40       54.22      3.80 o 
 -14   1   4      213.28      204.60      6.57 o 
 -13   1   4     1325.66     1310.26     19.61 o 
 -12   1   4      292.94      307.77      6.92 o 
 -11   1   4      105.18      101.40      5.54 o 
 -10   1   4      408.91      393.24      7.47 o 
  -9   1   4      270.68      285.40      5.85 o 
  -8   1   4       13.76       20.34      1.75 o 
  -7   1   4      784.17      790.59     11.49 o 
  -6   1   4       36.25       28.76      1.70 o 
  -5   1   4     1405.75     1382.86     18.04 o 
  -4   1   4     1235.94     1222.69     18.62 o 
  -3   1   4       43.21       34.59      1.79 o 
  -2   1   4    30512.13    28626.03    488.53 o 
  -1   1   4     2629.24     2672.78     38.13 o 
   0   1   4       39.89       42.25      1.64 o 
   1   1   4    12229.96    12253.27    366.56 o 
   2   1   4        7.43       11.64      1.47 o 
   3   1   4     4320.69     4398.40     53.66 o 
   4   1   4       29.84       37.51      1.82 o 
   5   1   4       89.93      105.09      3.61 o 
   6   1   4      366.66      365.03      7.46 o 
   7   1   4      840.02      827.89     12.91 o 
   8   1   4       19.07       21.61      1.96 o 
   9   1   4        5.91        6.62      1.61 o 
  10   1   4      203.11      181.12      6.23 o 
  11   1   4        6.13        4.32      2.63 o 
  12   1   4      145.75      144.20      5.04 o 
  13   1   4      111.63       86.12      4.38 o 
  14   1   4       29.12       23.23      2.92 o 
  15   1   4       26.06       37.89      4.24 o 
  16   1   4       52.72       56.95      4.94 o 
  17   1   4       27.70       39.60      4.56 o 
 -18   2   4        7.19        6.87      2.85 o 
 -17   2   4       94.62       97.08      5.40 o 
 -16   2   4      284.72      301.02      8.05 o 
 -15   2   4        3.96        3.30      2.19 o 
 -14   2   4      268.41      263.16      7.00 o 
 -13   2   4       36.12       37.07      3.09 o 
 -12   2   4      128.23      126.08      4.60 o 
 -11   2   4       48.63       40.26      2.94 o 
 -10   2   4      257.89      246.83      5.90 o 
  -9   2   4       14.45       15.90      1.92 o 
  -8   2   4       72.44       80.37      3.32 o 
  -7   2   4     2456.69     2661.61     34.27 o 
  -6   2   4     1439.04     1528.61     20.59 o 
  -5   2   4     1335.93     1411.09     18.97 o 
  -4   2   4        0.44        2.86      1.04 o 
  -3   2   4     1401.89     1348.46     17.94 o 
  -2   2   4     1144.08     1189.83     15.97 o 
  -1   2   4     1627.72     1766.32     22.77 o 
   0   2   4     2161.04     2260.28     28.61 o 
   1   2   4     1080.75     1169.21     18.41 o 
   2   2   4      239.69      254.62      5.91 o 
   3   2   4      303.75      292.30      7.71 o 
   4   2   4     1383.15     1396.99     22.16 o 
   5   2   4      508.45      508.09      8.18 o 
   6   2   4      677.61      672.24     11.78 o 
   7   2   4        1.53        0.38      1.23 o 
   8   2   4       10.56        8.12      1.65 o 
   9   2   4      305.79      310.75      6.68 o 
  10   2   4      302.78      300.27      8.21 o 
  11   2   4      195.53      201.00      6.81 o 
  12   2   4      285.79      270.38      8.20 o 
  13   2   4      171.25      148.31      6.36 o 
  14   2   4       83.24       75.90     10.04 o 
  15   2   4        3.92       -1.03      2.60 o 
  16   2   4        0.54       -0.77      2.81 o 
  17   2   4       53.32       55.43      5.46 o 
 -17   3   4        9.19       10.52      3.67 o 
 -16   3   4      195.37      215.26      8.26 o 
 -15   3   4        7.43       11.18      3.94 o 
 -14   3   4      403.28      407.16     10.90 o 
 -13   3   4       46.73       46.77      3.60 o 
 -12   3   4      118.71      100.57      4.68 o 
 -11   3   4        0.47       -1.89      1.68 o 
 -10   3   4        4.45        6.25      1.93 o 
  -9   3   4       23.18       23.32      2.46 o 
  -8   3   4        1.68        0.26      1.51 o 
  -7   3   4        0.00        0.38      1.44 o 
  -6   3   4       62.50       53.07      2.92 o 
  -5   3   4        0.08        0.71      1.95 o 
  -4   3   4       20.68       18.56      1.89 o 
  -3   3   4      162.37      184.42      7.84 o 
  -2   3   4       31.39       34.05      2.22 o 
  -1   3   4      120.55      130.96      3.91 o 
   0   3   4      406.98      402.20      7.18 o 
   1   3   4       27.46       25.16      2.54 o 
   2   3   4        0.52        1.07      1.50 o 
   3   3   4        6.06        3.76      1.80 o 
   4   3   4       37.60       43.35      4.16 o 
   5   3   4     1011.32     1029.54     18.28 o 
   6   3   4      514.51      510.12     14.73 o 
   7   3   4      212.44      220.88     11.07 o 
   8   3   4      120.29      152.85      5.94 o 
   9   3   4       78.23       75.97      4.87 o 
  10   3   4     1069.61     1038.96     19.69 o 
  11   3   4       37.02       36.42      6.29 o 
  12   3   4      129.26      127.54      6.84 o 
  13   3   4       20.24       25.00      3.81 o 
  14   3   4       84.38       86.89      7.81 o 
  15   3   4       12.08        9.46      3.42 o 
 -14   4   4        1.42        2.41      3.03 o 
 -13   4   4      233.70      245.24      8.63 o 
 -12   4   4        2.53        1.30      2.64 o 
 -11   4   4       71.80       77.34      5.40 o 
 -10   4   4       98.91       96.39      8.40 o 
  -9   4   4       12.41       12.59      3.44 o 
  -8   4   4       13.96       15.59      2.40 o 
  -7   4   4      107.16      101.28      4.47 o 
  -6   4   4        0.95        0.92      1.75 o 
  -5   4   4       61.74       52.64      5.21 o 
  -4   4   4      288.00      279.86      8.07 o 
  -3   4   4        0.54        1.06      1.32 o 
  -2   4   4       30.65       32.74      2.65 o 
  -1   4   4      319.71      325.28      8.44 o 
   0   4   4      101.57      104.16     10.27 o 
   1   4   4        0.89        0.98      2.11 o 
   2   4   4      198.99      199.86      9.25 o 
   3   4   4       77.31       77.07      4.75 o 
   4   4   4      311.01      304.80      8.55 o 
   5   4   4        6.65        4.68      3.55 o 
   6   4   4        0.11        4.86      2.92 o 
   7   4   4       35.49       31.56      3.70 o 
   8   4   4      217.26      203.39     15.54 o 
   9   4   4       87.12       91.44      6.03 o 
  10   4   4      223.38      215.60      7.88 o 
  11   4   4       12.84       12.79      3.40 o 
  12   4   4        6.39        4.47      2.94 o 
  13   4   4       60.56       71.94      5.86 o 
 -11   5   4       49.85       59.13      5.44 o 
 -10   5   4      357.57      378.20     13.22 o 
  -9   5   4       57.87       58.99      5.24 o 
  -8   5   4       85.21       94.17      6.05 o 
  -7   5   4      349.80      354.51     12.70 o 
  -6   5   4      480.08      481.79     14.97 o 
  -5   5   4      313.32      303.66     11.57 o 
  -4   5   4      791.90      731.59     19.37 o 
  -3   5   4      140.97      142.70      8.90 o 
  -2   5   4      355.80      355.05      9.93 o 
  -1   5   4       26.09       25.09      3.77 o 
   0   5   4       21.21       22.86      3.72 o 
   1   5   4      207.58      206.72     10.26 o 
   2   5   4      101.42       94.45      5.84 o 
   3   5   4        0.23       -1.71      2.52 o 
   4   5   4       62.04       43.58      5.48 o 
   5   5   4       77.29       70.95     11.85 o 
   6   5   4        2.46        2.74      2.58 o 
   7   5   4       66.13       77.44      7.51 o 
   8   5   4       13.76       15.53      3.58 o 
   9   5   4        0.08        3.01      2.96 o 
 -19   0   5       74.97       65.48     10.24 o 
 -17   0   5       16.74       21.23      4.50 o 
 -15   0   5      341.96      350.99     18.78 o 
 -13   0   5      132.26      125.33     16.82 o 
 -11   0   5     5355.88     5126.25     90.92 o 
  -9   0   5       17.24       16.86      2.54 o 
  -7   0   5       32.16       27.78      2.48 o 
  -5   0   5      607.76      574.94     11.57 o 
  -3   0   5      176.10      171.51      6.03 o 
  -1   0   5      177.34      190.05      5.96 o 
   1   0   5       44.11       61.34      2.41 o 
   3   0   5     2847.15     2994.12     52.31 o 
   5   0   5        3.20        6.15      1.54 o 
   7   0   5      796.27      857.90     24.97 o 
   9   0   5      135.97      129.27      7.84 o 
  11   0   5        6.50        8.98      2.73 o 
  13   0   5       47.01       51.57      5.06 o 
  15   0   5      247.26      251.26     10.28 o 
  17   0   5        0.00       -5.87      4.72 o 
 -19   1   5        8.53        4.07      3.01 o 
 -18   1   5      113.94      135.02      7.10 o 
 -17   1   5      100.51      115.26      5.68 o 
 -16   1   5        5.98        2.76      2.28 o 
 -15   1   5      161.04      179.87      5.86 o 
 -14   1   5      368.83      373.60      8.26 o 
 -13   1   5      362.64      368.53      7.99 o 
 -12   1   5        0.03        0.94      1.66 o 
 -11   1   5       28.28       28.38      2.40 o 
 -10   1   5     1314.77     1286.09     18.25 o 
  -9   1   5      454.54      452.83      8.20 o 
  -8   1   5     1684.31     1749.38     26.70 o 
  -7   1   5      532.36      538.39      8.44 o 
  -6   1   5      220.99      226.15      7.75 o 
  -5   1   5     3344.14     3401.93     48.96 o 
  -4   1   5     2635.50     2736.13     33.85 o 
  -3   1   5      790.85      772.18     10.39 o 
  -2   1   5     3612.46     3617.74     52.86 o 
  -1   1   5     1064.67     1052.23     13.56 o 
   0   1   5    12668.27    12842.13    179.54 o 
   1   1   5      329.46      331.65      7.32 o 
   2   1   5      793.77      835.43     15.28 o 
   3   1   5       36.60       22.66      2.15 o 
   4   1   5     3218.39     3235.99     40.27 o 
   5   1   5      117.75      112.37      3.03 o 
   6   1   5      284.27      302.98      5.71 o 
   7   1   5      205.99      194.43      4.55 o 
   8   1   5      109.36      127.81      3.84 o 
   9   1   5      532.34      538.88      9.44 o 
  10   1   5       42.43       28.93      2.53 o 
  11   1   5       95.61       95.22      4.28 o 
  12   1   5        7.93       12.53      2.22 o 
  13   1   5       12.91       12.67      2.37 o 
  14   1   5       43.87       45.50      4.27 o 
  15   1   5       73.22       61.97      5.14 o 
  16   1   5        1.86        5.46      2.98 o 
  17   1   5       17.33       14.51      3.69 o 
 -18   2   5       53.01       52.83      4.45 o 
 -17   2   5      105.80       99.36      5.39 o 
 -16   2   5        0.82        2.38      2.27 o 
 -15   2   5        0.11       -0.31      2.10 o 
 -14   2   5       25.41       29.80      3.45 o 
 -13   2   5      166.24      159.79      5.22 o 
 -12   2   5       62.88       57.76      3.51 o 
 -11   2   5        0.56       -0.17      1.61 o 
 -10   2   5      203.05      225.58      5.59 o 
  -9   2   5        9.18        5.94      1.69 o 
  -8   2   5      291.87      326.89      6.49 o 
  -7   2   5      586.67      584.56      9.71 o 
  -6   2   5     1162.91     1223.07     16.93 o 
  -5   2   5       44.57       28.71      2.72 o 
  -4   2   5       28.71       22.94      2.54 o 
  -3   2   5      336.88      322.43      6.63 o 
  -2   2   5      273.64      249.48      4.66 o 
  -1   2   5       37.90       36.29      1.82 o 
   0   2   5     1158.22     1191.02     15.89 o 
   1   2   5     3913.44     4210.13     59.99 o 
   2   2   5        0.25        0.16      1.34 o 
   3   2   5        0.12       -1.39      2.31 o 
   4   2   5        0.00       -0.20      1.41 o 
   5   2   5       70.76       83.84      4.05 o 
   6   2   5        5.70        8.64      1.33 o 
   7   2   5      115.06      117.90      3.67 o 
   8   2   5      264.46      250.28      7.06 o 
   9   2   5        8.06        7.43      2.25 o 
  10   2   5       65.55       57.40      4.16 o 
  11   2   5      146.77      147.93      6.02 o 
  12   2   5      269.60      242.66      7.84 o 
  13   2   5      102.12      102.85      6.09 o 
  14   2   5        9.83        4.15      2.80 o 
  15   2   5       99.52      106.99      6.67 o 
  16   2   5        1.51       -0.61      2.76 o 
 -17   3   5      209.50      210.06      8.54 o 
 -16   3   5       39.63       34.10      4.41 o 
 -15   3   5      162.08      149.26      7.04 o 
 -14   3   5       13.56       13.66      2.62 o 
 -13   3   5      189.13      179.02      9.82 o 
 -12   3   5        5.64        3.97      2.34 o 
 -11   3   5      109.43      111.56      4.59 o 
 -10   3   5       16.11       16.20      2.32 o 
  -9   3   5       46.51       40.83      2.94 o 
  -8   3   5       27.59       23.78      2.35 o 
  -7   3   5       71.35       76.48      3.59 o 
  -6   3   5       13.30        9.62      1.74 o 
  -5   3   5       57.08       58.13      3.07 o 
  -4   3   5        0.24        0.75      1.26 o 
  -3   3   5        0.22        0.08      1.18 o 
  -2   3   5        2.63        3.29      1.30 o 
  -1   3   5      437.44      443.26      7.73 o 
   0   3   5       11.21       12.46      1.55 o 
   1   3   5      343.75      344.97      6.36 o 
   2   3   5      142.03      144.85      5.07 o 
   3   3   5       76.38       78.38      4.27 o 
   4   3   5      159.59      155.52      7.84 o 
   5   3   5      497.73      494.36     10.84 o 
   6   3   5       98.28      101.61      6.98 o 
   7   3   5      855.49      854.24     19.74 o 
   8   3   5      887.27      895.63     17.17 o 
   9   3   5       40.19       38.28      3.81 o 
  10   3   5       23.44       28.10      3.52 o 
  11   3   5      225.11      211.47      7.56 o 
  12   3   5       14.63       20.09      3.35 o 
  13   3   5      340.25      354.68     10.50 o 
  14   3   5      411.56      426.31     16.48 o 
  15   3   5      151.02      153.69      7.92 o 
 -14   4   5        1.55        0.62      4.36 o 
 -13   4   5       28.98       31.81      5.85 o 
 -12   4   5       30.75       34.05      4.05 o 
 -11   4   5       30.94       34.71      5.13 o 
 -10   4   5       34.18       34.52      3.88 o 
  -9   4   5       17.85       20.77      2.63 o 
  -8   4   5        1.31       -1.22      1.85 o 
  -7   4   5      500.89      505.22     11.48 o 
  -6   4   5      131.47      144.90      4.84 o 
  -5   4   5       50.93       49.75      3.28 o 
  -4   4   5       74.78       79.12      4.64 o 
  -3   4   5       35.72       38.90      3.51 o 
  -2   4   5       32.48       39.97      3.56 o 
  -1   4   5       11.83       10.60      2.48 o 
   0   4   5       53.52       57.69      4.12 o 
   1   4   5      239.63      232.57      7.17 o 
   2   4   5       82.51       70.92      6.40 o 
   3   4   5        6.07        8.66      2.70 o 
   4   4   5       19.49       19.78      3.08 o 
   5   4   5      147.14      141.80      5.97 o 
   6   4   5       79.82       72.61      6.00 o 
   7   4   5       99.59       99.35      5.85 o 
   8   4   5        1.24       -0.10      2.34 o 
   9   4   5      126.81      120.95      6.68 o 
  10   4   5      700.28      713.28     16.02 o 
  11   4   5      119.64      126.56      7.21 o 
  12   4   5        3.07       -0.75      2.71 o 
 -10   5   5        0.19        5.94      3.20 o 
  -9   5   5      240.49      233.01     10.32 o 
  -8   5   5       76.41       81.69      8.16 o 
  -7   5   5       41.76       37.21      5.39 o 
  -6   5   5      119.75      123.32     13.62 o 
  -5   5   5      151.63      140.83      8.25 o 
  -4   5   5       29.65       29.16      4.96 o 
  -3   5   5       72.79       65.28      5.07 o 
  -2   5   5      242.97      240.45      8.35 o 
  -1   5   5      399.81      389.59     11.31 o 
   0   5   5        0.50       -4.68      3.51 o 
   1   5   5       67.31       57.19      5.35 o 
   2   5   5       66.46       63.41      5.07 o 
   3   5   5       16.05       13.54      3.60 o 
   4   5   5       36.09       41.79      9.27 o 
   5   5   5       11.19        8.69      3.76 o 
   6   5   5       18.36       17.04      3.88 o 
   7   5   5      106.89      117.74      7.45 o 
   8   5   5        0.10        0.82      2.67 o 
   9   5   5        3.49        8.66      3.22 o 
 -18   0   6      440.01      474.31     31.26 o 
 -16   0   6       64.51       82.80     16.80 o 
 -14   0   6     2422.80     2439.19     47.13 o 
 -12   0   6     3220.05     3218.89     59.27 o 
 -10   0   6      442.00      421.96     24.23 o 
  -8   0   6      496.06      453.31     10.55 o 
  -6   0   6      126.32      109.39      6.01 o 
  -4   0   6     4477.13     4234.27     72.58 o 
  -2   0   6        2.92        3.99      1.63 o 
   0   0   6       37.47       32.58      2.07 o 
   2   0   6     1109.26     1181.63     21.68 o 
   4   0   6      187.32      189.74      5.55 o 
   6   0   6      119.25       81.62      4.03 o 
   8   0   6      558.88      589.53     13.79 o 
  10   0   6       46.00       47.62      4.21 o 
  12   0   6       32.76       35.05      5.64 o 
  14   0   6      617.21      540.25     15.48 o 
  16   0   6       61.74       93.12     10.51 o 
 -19   1   6       43.71       45.14      4.25 o 
 -18   1   6        0.01       -0.37      2.39 o 
 -17   1   6      278.43      299.19      8.05 o 
 -16   1   6       15.27       13.88      2.69 o 
 -15   1   6        9.94       11.31      2.63 o 
 -14   1   6        7.28        8.15      2.10 o 
 -13   1   6      675.80      661.93     11.61 o 
 -12   1   6      476.37      489.10      9.15 o 
 -11   1   6        5.34        6.19      1.71 o 
 -10   1   6       57.52       63.79      3.79 o 
  -9   1   6        5.41        5.78      1.40 o 
  -8   1   6      677.46      758.33     11.68 o 
  -7   1   6      130.58      154.44      5.42 o 
  -6   1   6      420.39      468.02      7.34 o 
  -5   1   6       51.74       53.15      2.01 o 
  -4   1   6     1860.36     1950.07     24.56 o 
  -3   1   6      217.61      197.62      4.26 o 
  -2   1   6        0.10       -0.17      0.69 o 
  -1   1   6        6.07        7.19      0.84 o 
   0   1   6      404.64      453.20      7.60 o 
   1   1   6       43.48       40.70      2.09 o 
   2   1   6      432.59      456.08      9.25 o 
   3   1   6      299.33      302.11      5.10 o 
   4   1   6       56.59       63.29      2.30 o 
   5   1   6     1873.31     2004.39     30.55 o 
   6   1   6      156.66      145.02      4.22 o 
   7   1   6      191.75      205.19      4.76 o 
   8   1   6      301.58      342.20      6.77 o 
   9   1   6      198.57      208.37      5.28 o 
  10   1   6        6.77       10.32      1.98 o 
  11   1   6        8.62        5.78      1.95 o 
  12   1   6       12.83       10.13      2.17 o 
  13   1   6       56.15       55.02      4.77 o 
  14   1   6      235.80      214.35      7.70 o 
  15   1   6       54.02       46.25      4.50 o 
  16   1   6        2.23        5.86      3.90 o 
  17   1   6       66.33       64.39      5.68 o 
 -18   2   6        0.33        1.68      2.64 o 
 -17   2   6        0.64        0.17      2.43 o 
 -16   2   6        1.66       -0.38      2.10 o 
 -15   2   6       67.24       68.99      4.31 o 
 -14   2   6      150.18      152.35      8.48 o 
 -13   2   6       44.68       52.55      3.49 o 
 -12   2   6       53.12       57.78      3.46 o 
 -11   2   6       46.55       54.13      4.37 o 
 -10   2   6      355.03      365.01      7.36 o 
  -9   2   6      139.57      149.31      4.36 o 
  -8   2   6      142.30      147.34      4.15 o 
  -7   2   6      644.59      654.24     10.30 o 
  -6   2   6      742.10      731.56     11.06 o 
  -5   2   6      237.03      233.86      4.80 o 
  -4   2   6       46.33       46.71      2.23 o 
  -3   2   6     1156.04     1185.19     16.04 o 
  -2   2   6      349.96      396.44      7.91 o 
  -1   2   6     1454.54     1494.19     19.60 o 
   0   2   6      146.57      160.96      4.47 o 
   1   2   6      157.85      187.20      9.42 o 
   2   2   6     4466.30     4889.96     69.56 o 
   3   2   6     1645.79     1761.65     27.13 o 
   4   2   6      361.63      374.09      8.17 o 
   5   2   6      157.58      156.21     10.67 o 
   6   2   6      411.34      414.39      9.20 o 
   7   2   6       22.98       21.02      9.27 o 
   8   2   6      349.77      348.01      8.69 o 
   9   2   6      163.64      151.18     11.09 o 
  10   2   6      762.28      706.28     14.46 o 
  11   2   6      260.86      230.22      7.47 o 
  12   2   6       10.51        7.85      2.67 o 
  13   2   6        1.88        3.21      2.50 o 
  14   2   6       21.94       27.40      3.74 o 
  15   2   6       27.26       30.86      4.10 o 
  16   2   6       78.18       97.10      6.63 o 
 -17   3   6        9.71       16.07      3.85 o 
 -16   3   6       32.93       21.73      7.99 o 
 -15   3   6        1.83        7.59      2.53 o 
 -14   3   6        5.94        3.96      2.29 o 
 -13   3   6        9.94        8.75      2.35 o 
 -12   3   6       32.98       28.40      2.96 o 
 -11   3   6       93.92       92.60      4.43 o 
 -10   3   6       85.55       86.88      4.17 o 
  -9   3   6       43.15       40.50      2.96 o 
  -8   3   6      212.16      217.85      5.59 o 
  -7   3   6       13.82       17.27      2.09 o 
  -6   3   6       20.37       20.66      2.14 o 
  -5   3   6       91.44      107.54      4.60 o 
  -4   3   6      369.19      380.83      8.44 o 
  -3   3   6       82.43       77.28      3.15 o 
  -2   3   6        3.01        2.56      1.31 o 
  -1   3   6       35.05       31.78      2.12 o 
   0   3   6        0.07        0.26      1.11 o 
   1   3   6       31.30       28.26      2.78 o 
   2   3   6       20.31       21.28      2.56 o 
   3   3   6        0.17        1.95      1.83 o 
   4   3   6       14.07       15.74      2.52 o 
   5   3   6      396.90      371.07      9.14 o 
   6   3   6      128.72      136.93      5.54 o 
   7   3   6      351.34      356.49     16.28 o 
   8   3   6      270.54      252.83     13.43 o 
   9   3   6       59.73       61.17      4.72 o 
  10   3   6       18.36       17.08      3.72 o 
  11   3   6      207.67      196.13      9.47 o 
  12   3   6       48.63       52.46      4.73 o 
  13   3   6      605.17      603.33     14.56 o 
  14   3   6       38.76       31.24      4.26 o 
 -14   4   6        7.66        9.37      3.34 o 
 -13   4   6       35.09       31.30      4.16 o 
 -12   4   6       55.73       52.15      4.77 o 
 -11   4   6       23.57       25.69      3.68 o 
 -10   4   6      167.29      153.14      8.07 o 
  -9   4   6        0.94        0.38      2.01 o 
  -8   4   6       12.47       14.02      2.50 o 
  -7   4   6     1168.45     1176.06     18.12 o 
  -6   4   6       58.31       69.07      4.43 o 
  -5   4   6      253.91      246.53      7.77 o 
  -4   4   6      263.21      277.05      7.80 o 
  -3   4   6       12.75        7.75      2.51 o 
  -2   4   6      130.29      130.27      5.51 o 
  -1   4   6      685.24      687.71     17.04 o 
   0   4   6      204.93      203.51      6.69 o 
   1   4   6       84.32       85.95      8.14 o 
   2   4   6        0.01       -0.88      2.03 o 
   3   4   6      181.11      179.97      7.23 o 
   4   4   6        1.72       -0.33      2.25 o 
   5   4   6       12.43       12.91      2.85 o 
   6   4   6       12.23        6.52      2.79 o 
   7   4   6      711.63      670.49     17.81 o 
   8   4   6       17.85       17.19      3.19 o 
   9   4   6       11.06        9.43      2.99 o 
  10   4   6       13.05       16.96      3.37 o 
  11   4   6      317.89      332.05     10.34 o 
  12   4   6        2.37        1.89      3.85 o 
 -10   5   6      132.73      140.54      9.24 o 
  -9   5   6       18.77       20.25      4.73 o 
  -8   5   6        9.93       10.54      4.13 o 
  -7   5   6       22.61       20.66      4.63 o 
  -6   5   6       22.46       29.32      4.77 o 
  -5   5   6       22.79       20.95      4.53 o 
  -4   5   6      443.32      461.88     11.68 o 
  -3   5   6        0.98        1.52      2.64 o 
  -2   5   6       12.74       14.98      3.29 o 
  -1   5   6       56.66       58.24      4.86 o 
   0   5   6       30.86       36.59      5.87 o 
   1   5   6        5.99       -0.20      2.81 o 
   2   5   6      121.32      103.10      7.57 o 
   3   5   6       55.03       47.59      4.76 o 
   4   5   6       70.33       80.39      5.73 o 
   5   5   6       93.48       83.56      7.10 o 
   6   5   6       11.12        6.97      4.87 o 
   7   5   6       34.95       34.59      4.31 o 
   8   5   6        1.74       -0.21      2.74 o 
 -19   0   7       94.21       84.27     11.17 o 
 -17   0   7        1.94       -2.53      3.23 o 
 -15   0   7     1941.39     1904.10     38.87 o 
 -13   0   7      436.65      465.10     12.84 o 
 -11   0   7       89.41       97.56      5.44 o 
  -9   0   7       39.00       32.15      3.03 o 
  -7   0   7      961.86     1027.08     19.87 o 
  -5   0   7     2316.32     2277.46     40.07 o 
  -3   0   7      958.82      984.21     27.03 o 
  -1   0   7      243.70      287.28     37.66 o 
   1   0   7      142.78       73.55      3.57 o 
   3   0   7      567.91      561.81     11.84 o 
   5   0   7      113.41      103.17      6.12 o 
   7   0   7        0.02        0.96      1.59 o 
   9   0   7      138.19      123.67      5.79 o 
  11   0   7      474.36      423.22     12.10 o 
  13   0   7       15.98       11.54      3.44 o 
  15   0   7      223.77      218.83     13.70 o 
  17   0   7      314.03      321.87     18.66 o 
 -19   1   7      119.62      114.21      7.16 o 
 -18   1   7      219.74      260.92      7.78 o 
 -17   1   7       53.25       60.92      4.33 o 
 -16   1   7       30.21       35.95      4.45 o 
 -15   1   7      177.37      190.99      9.48 o 
 -14   1   7      223.36      216.64      6.09 o 
 -13   1   7       72.86       74.54      3.85 o 
 -12   1   7        0.14        0.36      1.60 o 
 -11   1   7      400.91      402.01      9.53 o 
 -10   1   7       54.70       68.81      3.96 o 
  -9   1   7      327.16      343.14     11.42 o 
  -8   1   7       57.63       63.87      2.64 o 
  -7   1   7     2440.04     2643.36     33.51 o 
  -6   1   7     1851.91     2086.16     26.62 o 
  -5   1   7      335.30      356.04      5.77 o 
  -4   1   7      372.09      359.96      5.63 o 
  -3   1   7        0.75        2.23      0.77 o 
  -2   1   7      591.82      602.54      9.01 o 
  -1   1   7     1020.71     1072.35     13.98 o 
   0   1   7      290.67      303.05      4.81 o 
   1   1   7     1427.24     1432.57     18.41 o 
   2   1   7     5277.87     5803.81     95.69 o 
   3   1   7       16.12       19.99      1.35 o 
   4   1   7      451.54      508.56      7.95 o 
   5   1   7     1206.03     1252.79     17.17 o 
   6   1   7      562.35      582.51      9.34 o 
   7   1   7       22.09       25.37      2.56 o 
   8   1   7      778.99      794.51     13.63 o 
   9   1   7       94.29       92.62      3.94 o 
  10   1   7      127.30      110.13      4.15 o 
  11   1   7      871.10      795.03     13.39 o 
  12   1   7      120.04      112.87      5.93 o 
  13   1   7      267.95      231.99      7.79 o 
  14   1   7       38.87       31.25      3.94 o 
  15   1   7        2.99        4.15      2.86 o 
  16   1   7       13.69       14.45      3.51 o 
 -18   2   7       37.62       39.51      4.82 o 
 -17   2   7       32.08       28.31      3.43 o 
 -16   2   7       61.23       69.58      4.79 o 
 -15   2   7      177.56      184.22      6.57 o 
 -14   2   7        0.11        1.33      2.15 o 
 -13   2   7       33.15       28.26      2.81 o 
 -12   2   7       12.88       15.39      3.34 o 
 -11   2   7        0.28       -0.67      1.76 o 
 -10   2   7      347.29      352.83      7.22 o 
  -9   2   7       51.34       65.98      3.23 o 
  -8   2   7        9.53        9.41      1.65 o 
  -7   2   7        1.88        1.93      1.25 o 
  -6   2   7       11.29       17.82      4.83 o 
  -5   2   7       96.54       82.46      3.44 o 
  -4   2   7      311.39      359.43     10.15 o 
  -3   2   7     1067.75     1056.57     17.06 o 
  -2   2   7      680.48      720.41     10.47 o 
  -1   2   7    10274.70    10770.76    130.08 o 
   0   2   7       19.62       29.20      2.36 o 
   1   2   7     1488.36     1495.41     23.20 o 
   2   2   7      622.08      607.57     11.18 o 
   3   2   7     1055.23     1001.96     16.85 o 
   4   2   7      569.34      560.68     10.95 o 
   5   2   7     1037.95     1042.66     17.90 o 
   6   2   7      419.97      438.26     11.04 o 
   7   2   7     3460.24     3464.12     62.41 o 
   8   2   7     1059.74      980.15     17.82 o 
   9   2   7        6.07        6.85      2.34 o 
  10   2   7      358.99      348.16      9.29 o 
  11   2   7       85.48       92.49      5.56 o 
  12   2   7      133.09      116.25      6.32 o 
  13   2   7        0.97        1.86      2.49 o 
  14   2   7        8.87        7.77      3.15 o 
  15   2   7        3.12        5.86      3.06 o 
  16   2   7      105.58      117.59      7.31 o 
 -17   3   7      116.58      112.68     10.40 o 
 -16   3   7        0.18       -1.56      2.48 o 
 -15   3   7       60.26       67.60      4.47 o 
 -14   3   7       34.74       31.82      3.29 o 
 -13   3   7       96.98       95.53      4.85 o 
 -12   3   7       74.34       74.44      4.20 o 
 -11   3   7       19.99       20.87      2.59 o 
 -10   3   7       54.05       50.70      3.33 o 
  -9   3   7      175.00      151.44      4.74 o 
  -8   3   7       12.81       13.95      2.10 o 
  -7   3   7      207.13      214.42      5.42 o 
  -6   3   7       28.03       28.98      2.38 o 
  -5   3   7      181.74      186.06      4.82 o 
  -4   3   7      145.36      160.15      4.62 o 
  -3   3   7      130.73      125.83      5.37 o 
  -2   3   7      112.26      105.49      3.47 o 
  -1   3   7      985.24      993.18     14.43 o 
   0   3   7        2.64        1.47      1.77 o 
   1   3   7       18.13       19.81      2.58 o 
   2   3   7       12.20       16.42      3.52 o 
   3   3   7        0.05        2.49      3.59 o 
   4   3   7      232.65      217.59      9.82 o 
   5   3   7       38.06       32.51      3.32 o 
   6   3   7      193.60      204.17      7.39 o 
   7   3   7       32.26       35.33      5.04 o 
   8   3   7       16.45       13.47      2.78 o 
   9   3   7        0.05        1.76      2.20 o 
  10   3   7       45.97       38.59      4.36 o 
  11   3   7        2.17        2.41      2.84 o 
  12   3   7      218.17      215.81      8.10 o 
  13   3   7        7.57       14.59      3.40 o 
  14   3   7        6.88       10.96      6.31 o 
 -14   4   7       17.41        7.65      9.17 o 
 -13   4   7       38.12       32.51      4.20 o 
 -12   4   7        1.06       -1.79      2.57 o 
 -11   4   7      122.59      140.32      5.48 o 
 -10   4   7      376.73      361.83      8.48 o 
  -9   4   7        3.52        3.32      2.12 o 
  -8   4   7      239.94      241.32      6.53 o 
  -7   4   7      358.88      375.84      8.21 o 
  -6   4   7       20.76       23.14      2.61 o 
  -5   4   7        4.37        2.83      2.34 o 
  -4   4   7     1079.06     1136.09     20.31 o 
  -3   4   7      712.35      726.02     14.98 o 
  -2   4   7      169.86      169.52      6.28 o 
  -1   4   7      227.85      223.43      7.78 o 
   0   4   7        2.69        4.54      2.41 o 
   1   4   7       71.48       70.06      5.43 o 
   2   4   7       82.16       80.27      5.05 o 
   3   4   7       15.38       14.04      3.46 o 
   4   4   7       51.92       50.19      7.86 o 
   5   4   7      138.30      131.65      7.13 o 
   6   4   7       14.81        8.23      2.92 o 
   7   4   7        8.44       11.12      3.55 o 
   8   4   7       97.83      102.32      6.21 o 
   9   4   7      395.23      385.31     10.96 o 
  10   4   7       29.08       29.33      4.23 o 
  11   4   7       95.91      100.98      6.54 o 
  12   4   7       28.00       33.31      4.62 o 
 -10   5   7       11.16       24.36      4.77 o 
  -9   5   7        4.10        4.41      3.60 o 
  -8   5   7        5.54        4.48      3.82 o 
  -7   5   7       85.55       93.14      7.37 o 
  -6   5   7       11.36        7.47      3.80 o 
  -5   5   7        8.00        1.80      2.75 o 
  -4   5   7       11.16        9.10      3.01 o 
  -3   5   7       16.07       12.75      3.18 o 
  -2   5   7        0.44       -1.73      3.04 o 
  -1   5   7       74.68       83.03      5.60 o 
   0   5   7      263.52      251.03     12.90 o 
   1   5   7       77.71       69.91      6.39 o 
   2   5   7      329.41      309.30      9.57 o 
   3   5   7        1.76       -0.36      2.68 o 
   4   5   7      185.03      173.98      9.48 o 
   5   5   7        4.63        2.07      2.91 o 
   6   5   7       15.85       19.65      4.71 o 
   7   5   7       15.08       12.34      3.44 o 
 -18   0   8       39.70       36.25      7.90 o 
 -16   0   8      164.28      168.79      8.16 o 
 -14   0   8     1955.56     2001.17     39.53 o 
 -12   0   8     1071.86     1084.53     23.02 o 
 -10   0   8      174.44      143.70      5.75 o 
  -8   0   8       14.88       14.55      2.09 o 
  -6   0   8       12.92        7.72      1.38 o 
  -4   0   8     4205.50     4353.63    109.30 o 
  -2   0   8     1073.52     1048.59     18.90 o 
   0   0   8      127.12      100.34      3.31 o 
   2   0   8     1611.32     1598.72     53.87 o 
   4   0   8        0.00       -0.96      1.26 o 
   6   0   8       29.67       26.46      3.00 o 
   8   0   8       13.85       14.82      2.87 o 
  10   0   8      460.35      450.97     12.38 o 
  12   0   8       17.05       14.58      3.33 o 
  14   0   8       66.93       64.31      8.19 o 
  16   0   8       20.35       53.39      9.18 o 
 -19   1   8       42.64       41.81      5.10 o 
 -18   1   8        4.84        7.75      3.27 o 
 -17   1   8       17.71       14.31      2.88 o 
 -16   1   8        0.27        1.41      2.14 o 
 -15   1   8        0.37        3.06      2.04 o 
 -14   1   8        4.40        4.69      2.05 o 
 -13   1   8      491.11      517.55      9.73 o 
 -12   1   8       65.11       72.40      3.66 o 
 -11   1   8       41.18       36.48      2.59 o 
 -10   1   8      223.04      179.90      5.64 o 
  -9   1   8       83.17      104.88      3.37 o 
  -8   1   8      474.57      503.12      8.20 o 
  -7   1   8      131.22      130.52      3.34 o 
  -6   1   8        8.79       16.55      1.51 o 
  -5   1   8       83.16       73.50      3.22 o 
  -4   1   8       89.69       82.68      2.29 o 
  -3   1   8        1.47        3.00      0.73 o 
  -2   1   8      183.45      157.00      3.05 o 
  -1   1   8     2425.48     2643.14     32.73 o 
   0   1   8       88.70       97.94      2.41 o 
   1   1   8      382.81      447.02      7.90 o 
   2   1   8     1446.77     1614.91     20.89 o 
   3   1   8      496.35      501.07      9.32 o 
   4   1   8      171.72      192.67      7.47 o 
   5   1   8      754.65      774.18     13.51 o 
   6   1   8      115.39      132.00      3.77 o 
   7   1   8        4.26        9.46      1.85 o 
   8   1   8      306.77      277.53      6.16 o 
   9   1   8      216.53      214.87      5.52 o 
  10   1   8      564.79      517.59     10.09 o 
  11   1   8        0.47        2.17      2.60 o 
  12   1   8        0.25       -0.66      2.14 o 
  13   1   8       65.99       56.17      4.61 o 
  14   1   8       78.66       69.08      5.26 o 
  15   1   8      124.06      139.23      8.23 o 
  16   1   8       77.88       84.95      6.17 o 
 -18   2   8      207.57      246.46     10.15 o 
 -17   2   8       53.28       55.77      7.68 o 
 -16   2   8       35.69       36.15      3.78 o 
 -15   2   8        0.22       -0.43      2.75 o 
 -14   2   8       22.21       16.33      2.81 o 
 -13   2   8        5.63        0.92      2.22 o 
 -12   2   8       78.10       72.30      3.89 o 
 -11   2   8       24.57       16.88      2.22 o 
 -10   2   8       61.14       69.94      3.50 o 
  -9   2   8        1.80        3.23      1.86 o 
  -8   2   8      112.66      118.56      4.59 o 
  -7   2   8       19.03       13.89      1.71 o 
  -6   2   8        0.90        0.72      1.13 o 
  -5   2   8      410.43      429.00      7.24 o 
  -4   2   8     2531.29     2575.87     45.99 o 
  -3   2   8     1980.45     1991.37     25.76 o 
  -2   2   8       47.07       38.06      4.09 o 
  -1   2   8      900.71      928.60     15.08 o 
   0   2   8      442.52      480.36      9.19 o 
   1   2   8     2502.69     2578.82     38.15 o 
   2   2   8      775.66      783.21     13.72 o 
   3   2   8     1574.00     1616.91     25.44 o 
   4   2   8      137.66      135.94      4.72 o 
   5   2   8      217.67      193.43      5.88 o 
   6   2   8      111.08       94.96      4.60 o 
   7   2   8      183.75      164.37      5.84 o 
   8   2   8     1138.44     1174.06     20.73 o 
   9   2   8      497.31      459.37     10.83 o 
  10   2   8      104.85       95.71      5.47 o 
  11   2   8       14.91       12.58      4.04 o 
  12   2   8        7.67        7.12      2.63 o 
  13   2   8      284.37      261.65      8.81 o 
  14   2   8       21.96       17.11      3.58 o 
  15   2   8       68.47       83.81      6.26 o 
 -17   3   8       14.21       22.92      4.14 o 
 -16   3   8       83.87       90.08      9.24 o 
 -15   3   8       69.71       71.74      5.40 o 
 -14   3   8        8.34       11.37      3.93 o 
 -13   3   8       59.06       50.96      3.73 o 
 -12   3   8      404.45      394.79      8.63 o 
 -11   3   8      128.04      125.04      4.67 o 
 -10   3   8      122.80      107.69      4.38 o 
  -9   3   8      110.63      129.44      5.28 o 
  -8   3   8       11.90        8.41      2.47 o 
  -7   3   8      216.64      235.92      7.79 o 
  -6   3   8       29.84       29.54      2.48 o 
  -5   3   8     1077.41     1108.08     18.82 o 
  -4   3   8      139.95      149.20      4.25 o 
  -3   3   8      277.51      279.03      5.86 o 
  -2   3   8      365.35      378.16      7.02 o 
  -1   3   8       33.55       35.14      4.30 o 
   0   3   8      664.87      695.93     13.21 o 
   1   3   8      105.96      117.74      4.80 o 
   2   3   8       63.45       66.02      7.32 o 
   3   3   8       27.68       26.22      2.99 o 
   4   3   8       15.98       19.28      2.80 o 
   5   3   8       31.19       27.93      3.20 o 
   6   3   8        5.23        3.71      2.33 o 
   7   3   8       54.34       55.93      4.33 o 
   8   3   8       60.39       62.97      5.52 o 
   9   3   8       50.21       43.72      4.11 o 
  10   3   8        5.27        4.70      2.62 o 
  11   3   8        5.26        7.52      3.01 o 
  12   3   8       51.32       60.45      5.14 o 
  13   3   8       74.47       68.74      5.64 o 
  14   3   8        3.53        3.30      3.08 o 
 -14   4   8       67.37       69.83     16.37 o 
 -13   4   8        8.22       14.05      4.43 o 
 -12   4   8      127.93      120.11      5.59 o 
 -11   4   8       26.28       27.93      3.14 o 
 -10   4   8       44.58       48.44      3.63 o 
  -9   4   8        3.80        3.69      2.10 o 
  -8   4   8      494.36      501.34     10.00 o 
  -7   4   8      163.80      153.13      5.14 o 
  -6   4   8      178.33      163.10      6.17 o 
  -5   4   8       16.60       15.79      2.92 o 
  -4   4   8      609.73      628.19     13.20 o 
  -3   4   8       57.20       50.44      4.08 o 
  -2   4   8       43.16       44.55      3.89 o 
  -1   4   8      170.50      152.97      6.50 o 
   0   4   8      202.80      185.58      6.59 o 
   1   4   8        0.31        1.44      2.30 o 
   2   4   8       58.93       59.90      6.63 o 
   3   4   8       82.77       77.68      6.44 o 
   4   4   8       65.97       65.22      4.77 o 
   5   4   8        3.49        4.71      2.61 o 
   6   4   8      311.54      338.79      9.79 o 
   7   4   8      133.57      140.64      8.19 o 
   8   4   8      115.84      106.54     10.02 o 
   9   4   8        4.58        3.32      2.73 o 
  10   4   8       54.00       51.74      8.14 o 
  11   4   8       72.57       66.04      5.72 o 
 -10   5   8        0.34       -4.46      5.20 o 
  -9   5   8       57.52       75.06     10.26 o 
  -8   5   8        1.42        4.69      3.82 o 
  -7   5   8       86.21       80.61      6.86 o 
  -6   5   8       74.99       71.02      5.25 o 
  -5   5   8        4.04        5.27      2.78 o 
  -4   5   8       31.43       29.55      4.66 o 
  -3   5   8       23.53       21.97      3.56 o 
  -2   5   8       91.77       94.18      5.89 o 
  -1   5   8      114.62       99.66      6.14 o 
   0   5   8       13.76       14.72      3.41 o 
   1   5   8       56.51       58.52      5.00 o 
   2   5   8      124.40      116.77      6.68 o 
   3   5   8        6.22        6.85      3.27 o 
   4   5   8        1.28        0.47      2.73 o 
   5   5   8        0.40       -3.33      3.47 o 
   6   5   8       91.93      103.83     13.78 o 
   7   5   8       31.87       47.71      4.94 o 
 -19   0   9        0.18       -4.75      5.09 o 
 -17   0   9      148.36      156.65     13.22 o 
 -15   0   9      386.02      391.63     12.12 o 
 -13   0   9      131.38      130.68      6.51 o 
 -11   0   9     1313.17     1352.39     44.56 o 
  -9   0   9      235.55      229.25      7.02 o 
  -7   0   9     6918.98     7288.84    125.01 o 
  -5   0   9      554.72      633.36     12.30 o 
  -3   0   9       62.31       73.95      5.04 o 
  -1   0   9      246.16      243.41      9.20 o 
   1   0   9       20.90       34.41      3.28 o 
   3   0   9     1155.54     1209.23     26.60 o 
   5   0   9       56.17       55.76      3.71 o 
   7   0   9      453.31      450.33     27.93 o 
   9   0   9       11.12        7.20      2.62 o 
  11   0   9       25.15       26.94      3.85 o 
  13   0   9      246.69      256.61     13.99 o 
 -19   1   9        5.73        2.32      3.95 o 
 -18   1   9       10.49        5.30      3.31 o 
 -17   1   9       73.31       69.35      5.41 o 
 -16   1   9       43.72       42.58      3.56 o 
 -15   1   9       49.12       47.96      3.57 o 
 -14   1   9       98.34      100.57      4.59 o 
 -13   1   9      885.15      865.16     13.99 o 
 -12   1   9       17.79       21.85      4.20 o 
 -11   1   9      543.95      562.78      9.73 o 
 -10   1   9      849.66      876.75     13.26 o 
  -9   1   9       97.61      102.66      3.35 o 
  -8   1   9       55.67       46.13      4.53 o 
  -7   1   9       25.21       28.83      1.76 o 
  -6   1   9      391.03      433.22      6.83 o 
  -5   1   9       24.68       23.48      1.32 o 
  -4   1   9       18.43       18.73      1.46 o 
  -3   1   9      131.91      122.59      2.90 o 
  -2   1   9       74.59       73.26      2.07 o 
  -1   1   9     2483.13     2726.21     33.84 o 
   0   1   9      118.66      130.67      3.52 o 
   1   1   9      226.17      276.32      5.64 o 
   2   1   9       18.42       24.51      1.52 o 
   3   1   9      432.91      503.10      9.52 o 
   4   1   9      265.44      285.93      6.79 o 
   5   1   9       50.12       55.00      2.63 o 
   6   1   9      740.80      693.98     10.94 o 
   7   1   9      273.52      273.01      6.73 o 
   8   1   9        9.78       11.14      2.06 o 
   9   1   9      158.02      147.62      6.07 o 
  10   1   9      274.97      264.30      7.76 o 
  11   1   9        1.39        2.15      2.30 o 
  12   1   9       54.25       55.83      4.58 o 
  13   1   9       80.35       87.56      5.67 o 
  14   1   9       56.14       52.21      5.76 o 
  15   1   9        0.12       -1.81      2.87 o 
  16   1   9      147.51      152.68      8.15 o 
 -18   2   9       31.46       40.66      4.70 o 
 -17   2   9        1.03        0.64      3.79 o 
 -16   2   9      106.13      113.06      7.29 o 
 -15   2   9       20.56       17.40      3.24 o 
 -14   2   9       71.94       79.43      4.28 o 
 -13   2   9        8.92       11.32      2.23 o 
 -12   2   9       22.56       23.51      3.11 o 
 -11   2   9      103.90      109.41      5.15 o 
 -10   2   9        7.52        8.28      1.86 o 
  -9   2   9        2.67        5.37      1.61 o 
  -8   2   9       53.07       59.32      2.95 o 
  -7   2   9       48.62       42.46      2.44 o 
  -6   2   9       78.47       72.22      2.88 o 
  -5   2   9      622.96      633.84      9.75 o 
  -4   2   9       63.99       64.81      2.65 o 
  -3   2   9      714.26      778.28     11.33 o 
  -2   2   9     1299.39     1324.16     17.76 o 
  -1   2   9        0.37       -0.87      0.84 o 
   0   2   9      198.05      215.69      6.54 o 
   1   2   9      671.60      719.24     14.51 o 
   2   2   9      278.88      262.98      6.49 o 
   3   2   9        0.31        3.76      1.69 o 
   4   2   9      137.41      139.20      5.12 o 
   5   2   9      516.98      512.76     10.72 o 
   6   2   9       68.91       57.13      3.85 o 
   7   2   9       13.60       13.93      2.63 o 
   8   2   9      238.37      224.53      8.52 o 
   9   2   9      284.55      303.98      8.52 o 
  10   2   9       21.07       19.63      3.08 o 
  11   2   9        3.71        4.69      2.58 o 
  12   2   9       92.47      106.12      6.29 o 
  13   2   9        0.29        4.06      2.80 o 
  14   2   9       16.48       25.13      7.56 o 
  15   2   9       43.72       45.88      5.13 o 
 -17   3   9       65.19       88.06      6.29 o 
 -16   3   9        3.31        3.71      3.05 o 
 -15   3   9       71.56       76.03      5.57 o 
 -14   3   9       95.56       96.76      5.89 o 
 -13   3   9        1.98        3.01      4.05 o 
 -12   3   9        3.97        0.67      1.98 o 
 -11   3   9      154.48      157.30      5.17 o 
 -10   3   9       31.09       35.25      3.68 o 
  -9   3   9      145.58      130.13      4.47 o 
  -8   3   9      150.23      175.93      5.01 o 
  -7   3   9      152.88      150.63      5.84 o 
  -6   3   9     1033.64     1029.02     15.45 o 
  -5   3   9       75.20       74.00      3.39 o 
  -4   3   9       16.89       17.13      1.98 o 
  -3   3   9      179.40      181.82      4.67 o 
  -2   3   9      181.01      189.13      5.83 o 
  -1   3   9       85.57       85.11      4.30 o 
   0   3   9      119.90      124.89      4.85 o 
   1   3   9       64.94       69.22      4.11 o 
   2   3   9      147.78      152.15      6.29 o 
   3   3   9       91.70       95.33      4.80 o 
   4   3   9       33.67       28.18      3.16 o 
   5   3   9        0.00       -0.82      1.97 o 
   6   3   9       32.68       34.96      3.63 o 
   7   3   9        8.60        2.14      2.40 o 
   8   3   9        0.14        2.31      2.89 o 
   9   3   9       31.67       31.23      5.69 o 
  10   3   9        0.00       -1.88      2.28 o 
  11   3   9        6.71       -1.53      2.51 o 
  12   3   9      136.50      145.59      7.69 o 
  13   3   9       52.02       42.82      4.78 o 
 -14   4   9      147.08      145.04      9.65 o 
 -13   4   9       10.81        7.19      3.17 o 
 -12   4   9       37.85       40.07      4.56 o 
 -11   4   9       51.30       43.87      4.35 o 
 -10   4   9       22.39       20.42      3.41 o 
  -9   4   9       20.22       23.80      2.83 o 
  -8   4   9        0.89       -0.03      1.98 o 
  -7   4   9       11.02        8.01      3.60 o 
  -6   4   9       12.35       21.84      3.04 o 
  -5   4   9       25.77       26.80      3.28 o 
  -4   4   9        4.78        8.92      2.58 o 
  -3   4   9      193.46      199.67      6.85 o 
  -2   4   9        0.55        1.39      2.30 o 
  -1   4   9        0.04       -1.04      2.13 o 
   0   4   9       86.97       72.63      4.76 o 
   1   4   9      262.29      245.77      7.68 o 
   2   4   9        5.59        5.40      2.47 o 
   3   4   9       29.00       24.91      3.44 o 
   4   4   9        5.59        3.87      2.57 o 
   5   4   9      132.74      120.93      6.39 o 
   6   4   9       56.04       42.85      4.39 o 
   7   4   9        9.85        9.37      3.79 o 
   8   4   9        9.76       10.08      3.01 o 
   9   4   9       17.19       18.77      3.59 o 
  10   4   9        0.02        2.90      4.05 o 
  11   4   9       22.31       17.84      3.75 o 
 -10   5   9        0.11        6.39      6.01 o 
  -9   5   9       21.26       20.53      7.10 o 
  -8   5   9        0.48        3.34      5.57 o 
  -7   5   9        0.96        0.17      3.33 o 
  -6   5   9       22.79       26.92      3.93 o 
  -5   5   9       37.69       37.77      4.30 o 
  -4   5   9        0.05       -0.42      2.50 o 
  -3   5   9       14.90       14.42      3.20 o 
  -2   5   9        1.59        0.29      3.02 o 
  -1   5   9       87.99       86.26      5.73 o 
   0   5   9       16.77        6.32      3.06 o 
   1   5   9       20.15       18.49      3.62 o 
   2   5   9        4.70       13.71      3.36 o 
   3   5   9        9.75        7.57      3.29 o 
   4   5   9       64.61       76.88      5.92 o 
   5   5   9       17.32       10.75      4.35 o 
   6   5   9      150.08      188.53      9.85 o 
 -18   0  10        2.95       -0.67      5.14 o 
 -16   0  10       53.24       48.22      8.04 o 
 -14   0  10     1319.69     1354.68     28.41 o 
 -12   0  10      163.36      170.66      6.76 o 
 -10   0  10     1896.95     1882.88     35.44 o 
  -8   0  10     3032.50     3235.14     57.31 o 
  -6   0  10     2125.25     2333.76     41.32 o 
  -4   0  10     1272.49     1267.58     35.07 o 
  -2   0  10      143.53      138.96      4.43 o 
   0   0  10       96.66      107.37      3.74 o 
   2   0  10      961.49     1036.73     29.02 o 
   4   0  10        1.92        1.67      1.57 o 
   6   0  10       10.71        9.80      3.43 o 
   8   0  10        6.35        8.14      2.60 o 
  10   0  10       21.24       20.33      3.40 o 
  12   0  10      242.55      213.47     12.37 o 
  14   0  10        0.69        5.05      4.97 o 
 -19   1  10      165.95      185.31     10.31 o 
 -18   1  10       77.19       79.81      7.51 o 
 -17   1  10        3.28        0.82      3.44 o 
 -16   1  10       14.30       10.73      3.09 o 
 -15   1  10      104.09      117.82      5.94 o 
 -14   1  10      705.63      724.10     23.85 o 
 -13   1  10      115.86      117.58      7.86 o 
 -12   1  10       78.46       91.57      3.85 o 
 -11   1  10     1786.34     1796.28     24.53 o 
 -10   1  10      128.20      119.26      4.16 o 
  -9   1  10      110.53      117.50      3.53 o 
  -8   1  10       22.30       21.89      1.72 o 
  -7   1  10      325.70      297.82      5.35 o 
  -6   1  10      787.13      779.58     10.99 o 
  -5   1  10        2.86        1.41      1.17 o 
  -4   1  10      738.30      731.72     12.29 o 
  -3   1  10      214.03      232.74      4.53 o 
  -2   1  10        5.80        7.73      1.03 o 
  -1   1  10       23.92       18.90      1.53 o 
   0   1  10        0.82       11.83      5.37 o 
   1   1  10      659.28      744.39     11.67 o 
   2   1  10      185.43      200.55      4.14 o 
   3   1  10        6.32        8.82      1.47 o 
   4   1  10        3.39        1.90      1.12 o 
   5   1  10       15.33       15.74      1.66 o 
   6   1  10      557.12      540.90     10.37 o 
   7   1  10        1.32        1.45      1.71 o 
   8   1  10     1452.47     1412.31     23.76 o 
   9   1  10      558.66      557.75     12.13 o 
  10   1  10        5.74        5.10      2.31 o 
  11   1  10        2.37        3.76      2.34 o 
  12   1  10        9.46        8.74      2.73 o 
  13   1  10        1.53        2.81      2.53 o 
  14   1  10        6.87        5.63      2.94 o 
  15   1  10       18.96       15.57      3.66 o 
 -18   2  10      104.69      110.50     10.31 o 
 -17   2  10      240.69      300.56     12.75 o 
 -16   2  10       11.03       11.97      3.16 o 
 -15   2  10        7.08        8.41      3.40 o 
 -14   2  10       10.71       11.39      2.87 o 
 -13   2  10      111.98       98.46      5.45 o 
 -12   2  10      388.00      348.14     12.26 o 
 -11   2  10       79.01       64.34      3.41 o 
 -10   2  10      320.31      315.25      6.70 o 
  -9   2  10       50.80       39.81      2.61 o 
  -8   2  10       18.01       12.64      2.10 o 
  -7   2  10       10.40       12.48      1.67 o 
  -6   2  10       20.25       15.91      1.67 o 
  -5   2  10       79.27       73.01      6.32 o 
  -4   2  10        0.10        1.20      1.13 o 
  -3   2  10      527.12      517.47      8.20 o 
  -2   2  10       20.26       12.47      1.39 o 
  -1   2  10       56.42       51.64      2.23 o 
   0   2  10      557.34      559.89     13.40 o 
   1   2  10       19.86       19.03      2.52 o 
   2   2  10      143.95      142.60      8.00 o 
   3   2  10      148.32      168.10      5.31 o 
   4   2  10      167.54      168.25      5.46 o 
   5   2  10      249.74      249.41     17.28 o 
   6   2  10     1219.23     1245.96     21.45 o 
   7   2  10      548.79      565.92     12.15 o 
   8   2  10      191.08      200.32     18.49 o 
   9   2  10       86.59       79.80      6.06 o 
  10   2  10       52.38       59.36      4.62 o 
  11   2  10       49.78       48.41      4.62 o 
  12   2  10      114.49       99.47      6.23 o 
  13   2  10       47.59       48.21      6.73 o 
  14   2  10      132.92      154.94      7.80 o 
 -16   3  10       84.94       81.32      6.03 o 
 -15   3  10        0.00        1.99      2.79 o 
 -14   3  10        6.31        4.91      2.87 o 
 -13   3  10        7.00        5.70      2.68 o 
 -12   3  10       15.37       10.76      2.77 o 
 -11   3  10       68.93       55.23      6.21 o 
 -10   3  10       44.34       35.28      4.26 o 
  -9   3  10      200.13      183.98      6.33 o 
  -8   3  10      134.48      119.89      8.26 o 
  -7   3  10      785.18      717.26     32.34 o 
  -6   3  10      385.99      270.75     11.01 o 
  -5   3  10       69.31       70.65      4.11 o 
  -4   3  10       43.69       45.17      3.32 o 
  -3   3  10      710.31      698.01     27.13 o 
  -2   3  10     1165.20     1165.01     21.62 o 
  -1   3  10      115.55      112.98      5.56 o 
   0   3  10     1792.94     1881.70     29.84 o 
   1   3  10        0.07        0.77      2.22 o 
   2   3  10      910.81      920.85     17.28 o 
   3   3  10      255.93      251.77      7.51 o 
   4   3  10        7.13       11.02      2.54 o 
   5   3  10      120.97      127.19      5.49 o 
   6   3  10      553.95      541.81     19.96 o 
   7   3  10        1.40       -0.49      2.10 o 
   8   3  10       12.48       10.80      3.58 o 
   9   3  10        3.74        3.50      2.48 o 
  10   3  10       45.02       41.40      4.32 o 
  11   3  10       46.38       47.55      4.79 o 
  12   3  10        0.03        1.13      3.69 o 
  13   3  10       33.96       28.28      4.30 o 
 -14   4  10       24.40       34.68      4.49 o 
 -13   4  10        0.80        6.22      3.19 o 
 -12   4  10       29.68       22.54      3.72 o 
 -11   4  10       29.98       30.93      3.92 o 
 -10   4  10       25.29       32.87      4.67 o 
  -9   4  10       20.52       14.14      3.92 o 
  -8   4  10        7.67        6.88      3.33 o 
  -7   4  10        5.71        9.48      2.70 o 
  -6   4  10        0.05        1.88      2.28 o 
  -5   4  10       72.16       71.88      4.72 o 
  -4   4  10      137.56      133.15      5.72 o 
  -3   4  10      609.04      609.77     13.07 o 
  -2   4  10      187.66      182.45      6.61 o 
  -1   4  10      202.36      202.84      6.98 o 
   0   4  10       33.46       24.54      3.33 o 
   1   4  10       40.93       38.46      3.79 o 
   2   4  10      125.10      113.86      8.88 o 
   3   4  10      191.21      169.79      6.58 o 
   4   4  10       63.03       45.04      4.18 o 
   5   4  10        0.63       -1.61      2.46 o 
   6   4  10        2.03        2.73      2.80 o 
   7   4  10        0.09       -1.73      3.23 o 
   8   4  10       14.18        5.01      3.65 o 
   9   4  10       38.55       44.77      5.20 o 
  10   4  10       48.27       63.93      5.57 o 
  -9   5  10       20.77       11.16      6.46 o 
  -8   5  10       69.71       67.46      7.10 o 
  -7   5  10        5.16        4.18      7.28 o 
  -6   5  10        0.18       -2.54      3.25 o 
  -5   5  10        7.54       11.33      4.05 o 
  -4   5  10       26.22       28.46      4.84 o 
  -3   5  10        0.53        5.50      2.90 o 
  -2   5  10        2.54       -0.67      2.56 o 
  -1   5  10        6.04        5.05      2.95 o 
   0   5  10       17.96       24.70      3.87 o 
   1   5  10       19.04       22.14      4.45 o 
   2   5  10       21.81       16.56      3.64 o 
   3   5  10        1.61        1.99      2.97 o 
   4   5  10       11.29        8.15      3.28 o 
   5   5  10       84.29       82.17      6.16 o 
 -19   0  11       36.88       31.45      8.05 o 
 -17   0  11      544.72      548.07     24.15 o 
 -15   0  11       56.02       44.93      7.48 o 
 -13   0  11      244.07      244.57     13.60 o 
 -11   0  11       16.42       16.26      2.67 o 
  -9   0  11     1221.47     1287.66     24.98 o 
  -7   0  11      437.66      456.95      9.86 o 
  -5   0  11        6.24       18.80      3.58 o 
  -3   0  11      598.94      640.47     19.83 o 
  -1   0  11     1500.38     1610.24     41.07 o 
   1   0  11       88.31       98.03      3.94 o 
   3   0  11     1700.16     1705.44     45.94 o 
   5   0  11      763.48      765.47     23.80 o 
   7   0  11      127.09      126.03      6.25 o 
   9   0  11     2655.00     2595.11     70.18 o 
  11   0  11       59.37       54.42      7.11 o 
  13   0  11       65.43       71.33      9.81 o 
  15   0  11       34.78       29.54      8.10 o 
 -19   1  11        7.90       -0.31      3.82 o 
 -18   1  11      127.87      138.41      9.26 o 
 -17   1  11      241.74      258.86     11.22 o 
 -16   1  11       46.76       53.16      9.14 o 
 -15   1  11      154.18      149.15      8.26 o 
 -14   1  11     1282.48     1337.02     46.49 o 
 -13   1  11       56.08       64.95      5.96 o 
 -12   1  11        0.03        2.51      2.06 o 
 -11   1  11      104.84      109.23      4.85 o 
 -10   1  11       75.98       77.57      4.58 o 
  -9   1  11       24.83       25.68      1.93 o 
  -8   1  11        3.82        2.87      1.15 o 
  -7   1  11      476.09      478.46      7.91 o 
  -6   1  11      930.65     1027.58     16.79 o 
  -5   1  11        0.68       -0.42      1.13 o 
  -4   1  11        3.04        4.36      1.46 o 
  -3   1  11      140.99      143.62      4.80 o 
  -2   1  11      173.65      203.56      3.82 o 
  -1   1  11        9.36        9.13      1.09 o 
   0   1  11      216.01      219.41     10.42 o 
   1   1  11       32.07       40.13      3.47 o 
   2   1  11      131.27      114.44      8.05 o 
   3   1  11        1.69        2.02      1.11 o 
   4   1  11       92.31      102.44      4.11 o 
   5   1  11     1067.83     1052.64     26.33 o 
   6   1  11     3005.53     3094.03     46.32 o 
   7   1  11        0.37        0.24      1.86 o 
   8   1  11      315.96      303.85      9.17 o 
   9   1  11      534.81      524.55     16.98 o 
  10   1  11      534.91      519.06     11.97 o 
  11   1  11       25.39       21.67      3.24 o 
  12   1  11        1.71        3.17      2.46 o 
  13   1  11        0.79        2.40      2.62 o 
  14   1  11      131.12      146.01      7.73 o 
  15   1  11      192.92      203.72     13.45 o 
 -18   2  11       24.54       29.56      6.37 o 
 -17   2  11        4.46        2.02      4.66 o 
 -16   2  11       43.67       39.43      4.27 o 
 -15   2  11      116.30      111.22      7.55 o 
 -14   2  11      106.44       90.85      5.51 o 
 -13   2  11       11.35        6.40      2.52 o 
 -12   2  11      123.85      150.27      8.32 o 
 -11   2  11      115.72       90.03      4.82 o 
 -10   2  11       25.55       27.43      3.02 o 
  -9   2  11       38.09       36.93      3.29 o 
  -8   2  11      109.70      103.67      3.57 o 
  -7   2  11        5.25        8.96      1.56 o 
  -6   2  11       39.77       45.24      2.39 o 
  -5   2  11        0.02       -1.15      0.77 o 
  -4   2  11       52.85       48.75      2.36 o 
  -3   2  11      119.38      117.16      3.29 o 
  -2   2  11      106.41      105.88      3.06 o 
  -1   2  11       22.60       22.39      1.59 o 
   0   2  11      227.94      247.77      6.16 o 
   1   2  11       53.88       47.11      3.05 o 
   2   2  11       43.29       45.63      3.14 o 
   3   2  11      484.35      503.97     10.39 o 
   4   2  11       12.29       13.47      2.32 o 
   5   2  11      124.94      136.43      6.51 o 
   6   2  11      203.12      213.35      6.73 o 
   7   2  11       29.47       27.17      3.19 o 
   8   2  11       68.98       73.69      5.90 o 
   9   2  11        2.36        0.49      2.13 o 
  10   2  11        1.09        2.85      2.81 o 
  11   2  11       37.16       28.99      3.79 o 
  12   2  11      231.71      217.20      8.09 o 
  13   2  11       79.75       89.11      7.58 o 
  14   2  11       18.75       18.20      3.91 o 
 -16   3  11       22.73       26.07      4.11 o 
 -15   3  11        5.10        2.16      2.93 o 
 -14   3  11        1.09        2.05      2.62 o 
 -13   3  11        4.61        1.72      2.49 o 
 -12   3  11        1.50        6.01      2.75 o 
 -11   3  11      261.41      249.12      7.87 o 
 -10   3  11      162.52      143.61      5.87 o 
  -9   3  11      202.71      200.31      6.71 o 
  -8   3  11       26.46       32.71      3.54 o 
  -7   3  11      438.51      455.48     14.58 o 
  -6   3  11     1079.96     1088.57     16.26 o 
  -5   3  11     2487.97     2527.51     33.34 o 
  -4   3  11      109.68      101.62      4.94 o 
  -3   3  11     4646.25     4755.93     85.67 o 
  -2   3  11      367.17      367.10     17.25 o 
  -1   3  11      540.69      559.90     11.48 o 
   0   3  11      894.31      877.70     16.14 o 
   1   3  11       70.92       70.89      4.30 o 
   2   3  11     1514.81     1464.43     24.55 o 
   3   3  11      994.23      931.16     17.37 o 
   4   3  11        7.25       12.27      2.66 o 
   5   3  11       80.16       71.44      4.73 o 
   6   3  11       10.40       10.93      3.34 o 
   7   3  11       50.13       54.98      4.50 o 
   8   3  11       20.97       19.23      3.98 o 
   9   3  11       19.81       16.85      3.90 o 
  10   3  11        0.03       -1.01      2.42 o 
  11   3  11        3.83        6.86      3.72 o 
  12   3  11       16.96       20.15      3.93 o 
 -14   4  11       18.83       32.00      6.96 o 
 -13   4  11       22.77       27.13      4.07 o 
 -12   4  11       22.21       21.30      3.77 o 
 -11   4  11       42.88       45.80      4.54 o 
 -10   4  11        3.77        7.34      3.67 o 
  -9   4  11       23.34       25.93      4.58 o 
  -8   4  11       91.04       88.88      6.93 o 
  -7   4  11       27.99       33.51      4.73 o 
  -6   4  11       93.79       98.51      7.11 o 
  -5   4  11       30.91       31.36      6.14 o 
  -4   4  11      343.60      375.42      9.66 o 
  -3   4  11       38.52       40.91      4.21 o 
  -2   4  11       71.65       62.13      8.85 o 
  -1   4  11       72.45       72.58      4.82 o 
   0   4  11      380.27      361.70      9.59 o 
   1   4  11       33.95       29.09      3.65 o 
   2   4  11        1.21        0.23      2.75 o 
   3   4  11       41.07       31.86      5.04 o 
   4   4  11        2.71        2.74      2.55 o 
   5   4  11        0.66       -1.96      3.38 o 
   6   4  11        1.59       -2.82      2.70 o 
   7   4  11       19.64       17.18      3.63 o 
   8   4  11      150.23      150.87      8.77 o 
   9   4  11        3.99       11.23      3.51 o 
  -9   5  11        4.87        9.64      4.26 o 
  -8   5  11        2.17        0.62      3.69 o 
  -7   5  11       72.50      103.31      8.15 o 
  -6   5  11        5.76        8.32      4.13 o 
  -5   5  11       29.31       32.82      5.31 o 
  -4   5  11        5.86        3.72      3.81 o 
  -3   5  11        0.00        1.61      3.54 o 
  -2   5  11        0.29       -1.08      3.41 o 
  -1   5  11       49.43       49.36      4.78 o 
   0   5  11       29.65       32.51      4.22 o 
   1   5  11        6.55        5.77      3.16 o 
   2   5  11        2.66        2.29      2.89 o 
   3   5  11        0.64        0.49      2.89 o 
   4   5  11        7.44       13.04      3.65 o 
 -18   0  12       54.57       59.55      9.34 o 
 -16   0  12        0.15        2.13      4.75 o 
 -14   0  12      262.12      249.07     14.04 o 
 -12   0  12       98.05      102.04      9.40 o 
 -10   0  12      565.98      623.43     22.41 o 
  -8   0  12        1.22       -0.50      2.96 o 
  -6   0  12        0.24        6.60      2.88 o 
  -4   0  12        9.47       10.96      2.95 o 
  -2   0  12     1424.22     1422.64     25.94 o 
   0   0  12     6474.50     7120.88    206.22 o 
   2   0  12     2983.99     3079.88     89.99 o 
   4   0  12      330.23      350.70     10.58 o 
   8   0  12      648.24      646.54     22.36 o 
  10   0  12       16.17        7.97      4.27 o 
  12   0  12      259.11      301.95     16.39 o 
  14   0  12        8.61       14.49      6.74 o 
 -19   1  12        2.58        6.08      4.15 o 
 -18   1  12      215.79      213.55     10.63 o 
 -17   1  12       14.34        3.65      7.02 o 
 -16   1  12      145.01      119.97      8.20 o 
 -15   1  12      102.36      108.10      7.80 o 
 -14   1  12      285.59      259.63     16.75 o 
 -13   1  12       29.95       24.92      4.14 o 
 -12   1  12       76.04       71.36      4.32 o 
 -11   1  12      249.55      228.28      6.66 o 
 -10   1  12      163.15      148.31      5.14 o 
  -9   1  12      590.34      596.32     11.51 o 
  -8   1  12       30.39       34.03      2.67 o 
  -7   1  12      100.12       95.59      4.71 o 
  -6   1  12     1050.75     1100.82     17.90 o 
  -5   1  12       75.29       85.53      3.31 o 
  -4   1  12       52.72       52.15      2.69 o 
  -3   1  12       10.21       13.27      1.97 o 
  -2   1  12       85.23       95.14      2.53 o 
  -1   1  12       47.29       42.65      2.27 o 
   0   1  12      265.10      276.78      5.09 o 
   1   1  12       86.35       85.32      2.77 o 
   2   1  12       92.02       98.15      3.58 o 
   3   1  12      891.60      886.96     12.98 o 
   4   1  12      141.40      137.35      6.70 o 
   5   1  12        2.78        4.50      1.92 o 
   6   1  12     1350.55     1363.30     22.85 o 
   7   1  12      635.39      653.40     13.20 o 
   8   1  12       32.50       25.98      3.18 o 
   9   1  12      250.24      245.39      7.61 o 
  10   1  12       83.77       84.13      7.62 o 
  11   1  12       30.30       33.31      3.85 o 
  12   1  12       71.47       70.15      5.27 o 
  13   1  12       96.31      107.78      6.51 o 
  14   1  12        1.65       -0.01      2.76 o 
 -18   2  12       73.05       86.71      7.96 o 
 -17   2  12       21.58       21.47      4.94 o 
 -16   2  12       73.71       81.02      7.12 o 
 -15   2  12      229.59      224.83     10.17 o 
 -14   2  12      379.24      333.40      9.40 o 
 -13   2  12       62.27       68.08      4.71 o 
 -12   2  12      661.39      625.75     13.30 o 
 -11   2  12      133.22      110.67      8.43 o 
 -10   2  12      322.87      326.36     11.43 o 
  -9   2  12      421.81      408.58      9.41 o 
  -8   2  12      239.35      227.61      6.53 o 
  -7   2  12       12.81       11.34      4.35 o 
  -6   2  12       64.84       59.85      5.18 o 
  -5   2  12       35.43       30.50      2.88 o 
  -4   2  12     1096.89     1108.78     15.48 o 
  -3   2  12      652.75      689.25     10.39 o 
  -2   2  12       35.30       39.29      2.11 o 
  -1   2  12        8.34        9.94      2.60 o 
   0   2  12       13.50       18.63      2.91 o 
   1   2  12       25.27       21.66      3.18 o 
   2   2  12        5.53        5.89      1.87 o 
   3   2  12        5.25        1.12      1.79 o 
   4   2  12       67.10       61.16      3.95 o 
   5   2  12       37.60       34.72      3.22 o 
   6   2  12       65.47       73.87      4.54 o 
   7   2  12        0.93        1.51      2.21 o 
   8   2  12      287.22      278.27     11.64 o 
   9   2  12       47.27       63.21      4.69 o 
  10   2  12      145.79      144.90      6.61 o 
  11   2  12       14.09        7.46      2.95 o 
  12   2  12        5.51        9.82      3.22 o 
  13   2  12      268.43      278.75      9.66 o 
 -16   3  12        3.08       -2.88      3.52 o 
 -15   3  12       14.12        7.81      4.95 o 
 -14   3  12       43.78       42.82      4.50 o 
 -13   3  12       21.65       22.94      3.56 o 
 -12   3  12        0.20        1.33      2.43 o 
 -11   3  12       21.11       11.31      2.87 o 
 -10   3  12      265.43      258.07      7.86 o 
  -9   3  12        7.02        8.98      2.58 o 
  -8   3  12      223.02      222.93      7.00 o 
  -7   3  12      188.07      194.93      8.12 o 
  -6   3  12     1637.99     1702.08     34.54 o 
  -5   3  12       21.24       18.37      3.70 o 
  -4   3  12       92.22       77.15      4.28 o 
  -3   3  12      402.95      402.46      9.21 o 
  -2   3  12      154.74      146.17      5.62 o 
  -1   3  12      837.89      822.57     19.47 o 
   0   3  12       88.13       90.53      4.63 o 
   1   3  12      417.53      391.60      9.34 o 
   2   3  12       41.90       31.23      3.28 o 
   3   3  12      128.45      150.29      6.43 o 
   4   3  12      184.88      206.43      6.98 o 
   5   3  12       19.27       15.11      2.83 o 
   6   3  12        0.01       -1.32      2.52 o 
   7   3  12       90.41       97.54      5.80 o 
   8   3  12      147.49      135.89     13.65 o 
   9   3  12       22.65       33.39      4.03 o 
  10   3  12        8.46       14.82      3.34 o 
  11   3  12        2.28        2.53      4.28 o 
 -13   4  12       21.80       23.57      4.48 o 
 -12   4  12        5.44       -2.91      3.24 o 
 -11   4  12       36.91       50.52      5.80 o 
 -10   4  12      139.54      146.86      8.08 o 
  -9   4  12        0.83        2.45      3.30 o 
  -8   4  12        1.08       -0.14      6.59 o 
  -7   4  12       52.46       54.93      5.71 o 
  -6   4  12        2.83        6.08      4.85 o 
  -5   4  12      312.69      300.28     11.11 o 
  -4   4  12       28.75       27.34      4.52 o 
  -3   4  12      192.42      174.43      8.46 o 
  -2   4  12      287.65      298.81      8.62 o 
  -1   4  12        0.35       -1.77      2.66 o 
   0   4  12       37.97       44.88      4.12 o 
   1   4  12       38.50       37.74      4.82 o 
   2   4  12      106.09       97.68      5.71 o 
   3   4  12       26.40       27.06      3.71 o 
   4   4  12       25.16       28.25      3.83 o 
   5   4  12        0.70        7.14      2.96 o 
   6   4  12        4.20        5.92      3.39 o 
   7   4  12       39.66       50.48      6.89 o 
   8   4  12       59.10       81.13      8.58 o 
   9   4  12       32.46       33.16      4.47 o 
  -8   5  12        1.17       -0.41      3.75 o 
  -7   5  12       38.07       39.50      9.49 o 
  -6   5  12        7.92        4.42      4.12 o 
  -5   5  12       23.72       29.45      5.23 o 
  -4   5  12        0.20       -3.18      3.35 o 
  -3   5  12        4.81        0.15      3.63 o 
  -2   5  12        0.06        0.09      3.52 o 
  -1   5  12        0.00        0.60      3.50 o 
   0   5  12        0.49        2.73      3.98 o 
   1   5  12        1.81       -3.34      4.99 o 
   2   5  12        0.01        2.62      3.03 o 
   3   5  12       27.80       26.25      4.15 o 
 -19   0  13       60.09       72.50     10.53 o 
 -17   0  13        5.20       -0.80      4.63 o 
 -15   0  13        2.06       -2.86      3.63 o 
 -13   0  13        0.38        1.51      3.87 o 
 -11   0  13      320.28      311.59     14.87 o 
  -9   0  13       84.52       78.82      7.80 o 
  -7   0  13       27.50       32.40      4.97 o 
  -5   0  13       26.16       30.04      4.26 o 
  -3   0  13      174.15      168.66      8.47 o 
  -1   0  13      683.15      764.35     16.01 o 
   1   0  13      559.76      633.86     13.65 o 
   3   0  13      959.43      955.35     19.71 o 
   5   0  13      414.84      432.88     13.59 o 
   7   0  13      638.52      639.67     15.66 o 
   9   0  13     1006.04      998.64     22.68 o 
  11   0  13      240.30      235.98     14.20 o 
  13   0  13      132.52      149.15     13.82 o 
 -18   1  13      115.04      119.91     10.21 o 
 -17   1  13       43.37       41.39      8.36 o 
 -16   1  13       16.86       15.63      4.91 o 
 -15   1  13        1.03       -2.15      2.78 o 
 -14   1  13      483.83      456.33     14.29 o 
 -13   1  13      319.71      328.75     11.50 o 
 -12   1  13       87.52       65.11      5.60 o 
 -11   1  13       14.20       10.31      3.13 o 
 -10   1  13       10.55       13.60      5.18 o 
  -9   1  13       93.04      103.87      6.15 o 
  -8   1  13       92.29       83.12      3.72 o 
  -7   1  13      174.41      180.74      5.51 o 
  -6   1  13      170.76      168.52      5.05 o 
  -5   1  13       76.77       88.34      3.44 o 
  -4   1  13      163.31      182.03      4.95 o 
  -3   1  13      291.55      282.21      9.14 o 
  -2   1  13      169.13      162.42      3.47 o 
  -1   1  13       44.63       48.51      2.17 o 
   0   1  13      158.14      160.72      3.92 o 
   1   1  13      118.84      112.80      3.26 o 
   2   1  13       23.83       24.28      1.87 o 
   3   1  13       99.61      110.58      3.47 o 
   4   1  13      123.60      127.73      7.02 o 
   5   1  13       48.00       56.88      3.76 o 
   6   1  13      307.32      299.09      7.91 o 
   7   1  13      126.48      119.38      5.21 o 
   8   1  13      139.42      131.70      6.86 o 
   9   1  13      218.41      218.34      7.27 o 
  10   1  13        5.48        1.33      3.53 o 
  11   1  13        8.89        9.33      2.91 o 
  12   1  13       21.62       22.22      4.70 o 
  13   1  13        1.29       -1.95      4.21 o 
 -17   2  13        8.55       11.99      4.26 o 
 -16   2  13        2.88        6.59      3.83 o 
 -15   2  13      128.14      113.32      8.02 o 
 -14   2  13        6.66        8.72      3.63 o 
 -13   2  13      545.70      533.01     15.79 o 
 -12   2  13      341.00      329.53     11.56 o 
 -11   2  13        0.47        3.05      2.22 o 
 -10   2  13      111.50      119.80      5.26 o 
  -9   2  13      110.35      124.18      5.05 o 
  -8   2  13      699.86      687.43     13.27 o 
  -7   2  13       10.22       11.74      2.36 o 
  -6   2  13      954.54      970.78     22.66 o 
  -5   2  13     1355.57     1379.44     42.25 o 
  -4   2  13       15.63       14.87      2.13 o 
  -3   2  13      140.09      135.47      4.52 o 
  -2   2  13      647.16      644.96     11.66 o 
  -1   2  13        1.35        0.33      1.61 o 
   0   2  13       92.24       92.83      3.93 o 
   1   2  13       26.53       22.24      2.49 o 
   2   2  13       50.01       51.68      3.48 o 
   3   2  13       38.77       38.65      3.21 o 
   4   2  13        0.13        0.35      1.84 o 
   5   2  13       19.08       22.47      3.93 o 
   6   2  13        8.24        9.84      2.52 o 
   7   2  13       79.50       81.84      5.72 o 
   8   2  13        2.10        2.49      2.91 o 
   9   2  13       41.73       45.14      4.25 o 
  10   2  13      100.40      104.90      6.24 o 
  11   2  13       54.75       61.43      5.22 o 
  12   2  13       78.17       90.43      6.28 o 
 -16   3  13       19.12       28.77      5.43 o 
 -15   3  13        1.94       -2.66      7.33 o 
 -14   3  13        0.04        3.48      4.99 o 
 -13   3  13       11.68       17.51      3.58 o 
 -12   3  13       20.33       18.82      3.29 o 
 -11   3  13       55.34       59.68      4.65 o 
 -10   3  13        7.93        7.55      2.70 o 
  -9   3  13        3.49        5.65      2.36 o 
  -8   3  13        2.94        0.03      2.09 o 
  -7   3  13       25.97       30.51      4.18 o 
  -6   3  13       63.03       64.49      5.39 o 
  -5   3  13      232.84      251.83      9.21 o 
  -4   3  13       24.31       25.02      3.81 o 
  -3   3  13       21.85       18.85      4.81 o 
  -2   3  13      192.71      164.95      7.42 o 
  -1   3  13       97.64       87.49      4.52 o 
   0   3  13       61.54       54.87      5.14 o 
   1   3  13       21.07       28.60      3.11 o 
   2   3  13        3.05        2.06      2.13 o 
   3   3  13      156.38      139.09      5.68 o 
   4   3  13       29.57       19.89      3.17 o 
   5   3  13       13.58       17.69      3.11 o 
   6   3  13       36.75       40.30      4.02 o 
   7   3  13       18.02       17.82      4.03 o 
   8   3  13        1.46        0.79      2.64 o 
   9   3  13       17.35       20.09      3.48 o 
  10   3  13      128.80      133.83      7.30 o 
  11   3  13       32.41       41.59      4.80 o 
 -13   4  13       27.55       40.46      5.64 o 
 -12   4  13       19.66       23.10      4.79 o 
 -11   4  13       43.60       50.25      5.96 o 
 -10   4  13        0.04       -0.89      3.30 o 
  -9   4  13       66.34       57.82     15.10 o 
  -8   4  13        5.24        5.86      3.48 o 
  -7   4  13      143.48      161.21      8.28 o 
  -6   4  13       22.24       20.95      4.39 o 
  -5   4  13      414.93      416.07     13.52 o 
  -4   4  13       75.07       72.88      7.65 o 
  -3   4  13       77.89       81.16      6.81 o 
  -2   4  13       90.95       85.22      6.94 o 
  -1   4  13        6.53        5.02      3.26 o 
   0   4  13       25.49       26.10      4.63 o 
   1   4  13      139.70      118.53      5.99 o 
   2   4  13       50.11       45.82      6.41 o 
   3   4  13      158.68      147.20      8.30 o 
   4   4  13        7.27        2.97      2.75 o 
   5   4  13        0.19        0.61      2.69 o 
   6   4  13        1.65       -0.53      2.84 o 
   7   4  13       81.03       92.14      6.34 o 
   8   4  13        8.21       15.23      4.46 o 
  -7   5  13       79.76       94.20      8.06 o 
  -6   5  13        7.57       11.37      4.51 o 
  -5   5  13        7.03       11.10      4.60 o 
  -4   5  13        2.23        5.72      4.19 o 
  -3   5  13        0.56        4.72      4.08 o 
  -2   5  13        0.74        9.94      4.47 o 
  -1   5  13        0.35        1.95      3.81 o 
   0   5  13        0.36       -5.51      5.95 o 
   1   5  13        5.98       12.42      4.55 o 
   2   5  13       11.92       21.81      5.06 o 
 -18   0  14        3.94       -4.54      4.51 o 
 -16   0  14       95.40       93.24     10.47 o 
 -14   0  14       46.20       48.34      7.80 o 
 -12   0  14       48.86       39.16      6.61 o 
 -10   0  14       72.74       62.19      7.26 o 
  -8   0  14      170.57      157.50      9.73 o 
  -6   0  14      699.09      672.78     22.44 o 
  -4   0  14      182.22      182.82      9.38 o 
  -2   0  14       63.58       83.76      3.42 o 
   0   0  14        6.57        5.90      1.81 o 
   2   0  14       43.62       66.39      8.27 o 
   4   0  14     1008.90      987.10     20.80 o 
   6   0  14     4036.33     4179.62    154.09 o 
   8   0  14      256.05      263.85      9.64 o 
  10   0  14       77.88       81.69      9.89 o 
  12   0  14        2.72        3.41      5.18 o 
 -18   1  14        4.84       -0.26      4.64 o 
 -17   1  14        3.48       -4.06      4.85 o 
 -16   1  14      213.91      219.42     10.20 o 
 -15   1  14        4.06        5.02      3.41 o 
 -14   1  14        0.12        1.94      3.02 o 
 -13   1  14       99.30       95.88      6.93 o 
 -12   1  14        3.40       -0.64      2.58 o 
 -11   1  14       10.33        6.17      2.79 o 
 -10   1  14        1.14        2.73      2.55 o 
  -9   1  14       18.61       11.37      3.00 o 
  -8   1  14       13.17       16.18      3.86 o 
  -7   1  14     1034.26     1082.31     23.34 o 
  -6   1  14      182.23      166.25      6.72 o 
  -5   1  14        0.67       -0.42      1.33 o 
  -4   1  14       89.02       79.16      3.35 o 
  -3   1  14        2.21        1.97      1.27 o 
  -2   1  14      177.52      186.04      4.95 o 
  -1   1  14       21.26       22.15      2.03 o 
   0   1  14        3.90        6.48      1.33 o 
   1   1  14      304.91      285.98      7.10 o 
   2   1  14        4.32        5.20      1.34 o 
   3   1  14        9.07       10.26      2.02 o 
   4   1  14       10.76        7.09      2.06 o 
   5   1  14        0.54        0.07      1.80 o 
   6   1  14       44.31       54.84      4.22 o 
   7   1  14       86.89       93.12      5.17 o 
   8   1  14        0.29       -3.16      2.55 o 
   9   1  14        8.51        9.85      2.67 o 
  10   1  14       97.24       89.62      5.64 o 
  11   1  14        8.71        8.15      2.86 o 
  12   1  14      208.85      237.83     12.33 o 
  13   1  14      135.81      152.09      9.82 o 
 -17   2  14       82.95       95.30      8.06 o 
 -16   2  14      152.86      151.13      9.14 o 
 -15   2  14        8.52       15.41      4.21 o 
 -14   2  14        5.09        6.07      3.48 o 
 -13   2  14      477.91      530.42     15.83 o 
 -12   2  14       53.15       39.76      4.78 o 
 -11   2  14      410.64      375.89     17.52 o 
 -10   2  14      560.95      570.06     15.55 o 
  -9   2  14      180.80      173.13      6.83 o 
  -8   2  14      699.21      707.30     17.12 o 
  -7   2  14        9.99       11.43      2.32 o 
  -6   2  14      132.02      131.57      6.19 o 
  -5   2  14     1186.87     1205.86     20.15 o 
  -4   2  14      847.14      853.65     15.09 o 
  -3   2  14       63.81       72.79      5.00 o 
  -2   2  14      188.71      188.43      7.14 o 
  -1   2  14        8.29       11.28      2.84 o 
   0   2  14       87.48       96.50      4.16 o 
   1   2  14        1.59        2.78      1.74 o 
   2   2  14       40.83       29.81      5.88 o 
   3   2  14       73.91       61.98      4.02 o 
   4   2  14      200.61      183.87      6.17 o 
   5   2  14       18.99       11.20      2.58 o 
   6   2  14        1.00        0.10      2.11 o 
   7   2  14       17.23       16.35      2.99 o 
   8   2  14        0.95        2.73      3.04 o 
   9   2  14        1.06        2.44      2.46 o 
  10   2  14        7.52        8.38      3.05 o 
  11   2  14       23.21       14.08      3.50 o 
  12   2  14        0.39       -1.59      2.75 o 
 -15   3  14        2.26        3.58      3.79 o 
 -14   3  14       11.98       15.84      6.65 o 
 -13   3  14       15.95       13.64      4.12 o 
 -12   3  14       18.28       17.47      4.14 o 
 -11   3  14      231.54      245.71      7.99 o 
 -10   3  14       22.18       23.04      3.23 o 
  -9   3  14       61.95       72.11      7.93 o 
  -8   3  14       40.49       40.59      4.71 o 
  -7   3  14       19.97       23.10      3.90 o 
  -6   3  14       10.54       10.07      3.25 o 
  -5   3  14        0.53       -2.78      2.40 o 
  -4   3  14       20.12       21.31      3.74 o 
  -3   3  14      190.91      201.50      8.25 o 
  -2   3  14       53.21       47.53      5.31 o 
  -1   3  14        5.57        6.88      2.97 o 
   0   3  14       20.09       20.41      3.79 o 
   1   3  14      408.21      298.49     16.37 o 
   2   3  14      169.84      147.52      6.61 o 
   3   3  14       13.07       12.32      2.72 o 
   4   3  14      296.15      260.98      8.02 o 
   5   3  14        3.39        1.94      3.16 o 
   6   3  14       87.55       89.94      6.28 o 
   7   3  14      219.40      222.44      7.91 o 
   8   3  14       62.96       73.57      5.52 o 
   9   3  14        0.00        4.70      7.77 o 
  10   3  14      123.90      158.12      7.53 o 
 -12   4  14        1.46        3.27      4.97 o 
 -11   4  14        8.99        2.92     10.99 o 
 -10   4  14       81.62       91.97      7.36 o 
  -9   4  14        0.62        3.46      3.47 o 
  -8   4  14        3.49        0.08      5.21 o 
  -7   4  14      147.27      151.81     13.03 o 
  -6   4  14       35.65       48.38      7.30 o 
  -5   4  14       20.31       18.01      4.25 o 
  -4   4  14      146.26      134.62     10.41 o 
  -3   4  14       62.17       50.49      5.80 o 
  -2   4  14      247.58      223.18      9.90 o 
  -1   4  14       50.53       54.08      5.85 o 
   0   4  14      336.75      327.48     28.35 o 
   1   4  14      232.17      220.43     10.08 o 
   2   4  14       16.58        7.23      5.29 o 
   3   4  14      314.71      306.94     12.09 o 
   4   4  14      284.67      292.09      9.28 o 
   5   4  14       56.06       66.46      5.36 o 
   6   4  14       29.75       36.13      4.51 o 
   7   4  14       42.99       39.42      4.68 o 
  -5   5  14       31.43       55.37     15.94 o 
  -4   5  14       22.09       21.20      5.23 o 
  -3   5  14       65.62       66.98     10.90 o 
  -2   5  14      242.25      259.33     11.72 o 
  -1   5  14        0.87        6.41      4.33 o 
   0   5  14       12.86       11.30      4.71 o 
 -17   0  15       77.86       98.10     11.45 o 
 -15   0  15      210.40      186.29     12.91 o 
 -13   0  15        3.99        3.27      4.25 o 
 -11   0  15       52.82       55.85      7.18 o 
  -9   0  15       13.27       13.50      4.50 o 
  -7   0  15        1.63       -1.41      2.64 o 
  -5   0  15       80.23       86.82      6.98 o 
  -3   0  15       74.41       74.76      6.66 o 
  -1   0  15      176.58      190.48      5.82 o 
   1   0  15       65.24       80.37      4.38 o 
   3   0  15      579.83      558.37     13.30 o 
   5   0  15       23.39       26.03      4.07 o 
   7   0  15     3387.05     3444.91     63.66 o 
   9   0  15       92.60       99.54     10.31 o 
  11   0  15       33.42       20.06      6.49 o 
 -18   1  15       32.92       26.25      5.38 o 
 -17   1  15        0.62        2.68      3.50 o 
 -16   1  15      115.84      105.44      7.99 o 
 -15   1  15       48.78       55.33      7.88 o 
 -14   1  15       10.78       17.72      4.15 o 
 -13   1  15      399.47      353.00     12.10 o 
 -12   1  15        1.89        0.85      3.80 o 
 -11   1  15       87.46       88.99      6.25 o 
 -10   1  15      721.72      714.78     17.94 o 
  -9   1  15      228.66      223.14     12.42 o 
  -8   1  15        2.64        2.94      2.40 o 
  -7   1  15       28.04       30.59      4.25 o 
  -6   1  15      125.55      123.20      6.01 o 
  -5   1  15      620.25      617.59     14.95 o 
  -4   1  15        0.07       -2.62      1.75 o 
  -3   1  15      682.86      674.62     21.99 o 
  -2   1  15       50.06       44.61      2.79 o 
  -1   1  15      463.12      467.68      9.96 o 
   0   1  15       42.26       48.38      4.04 o 
   1   1  15      353.69      352.51      6.54 o 
   2   1  15      321.26      313.37      7.35 o 
   3   1  15      357.94      360.85     10.58 o 
   4   1  15      204.77      209.05      9.63 o 
   5   1  15        0.32        0.55      1.85 o 
   6   1  15       66.65       68.46      7.05 o 
   7   1  15      903.88      900.57     28.81 o 
   8   1  15      198.11      197.83     14.86 o 
   9   1  15       55.43       47.53      4.22 o 
  10   1  15      103.90      118.30      6.42 o 
  11   1  15       36.44       32.61      4.13 o 
  12   1  15        0.29        8.51      3.87 o 
 -17   2  15      106.28      100.10      9.44 o 
 -16   2  15      257.76      263.19     11.60 o 
 -15   2  15      271.62      246.57     10.84 o 
 -14   2  15        1.99       10.68      3.92 o 
 -13   2  15      275.32      242.25     10.18 o 
 -12   2  15        9.74       10.17      3.47 o 
 -11   2  15       99.66       92.08      6.58 o 
 -10   2  15        2.23        2.39      2.69 o 
  -9   2  15       45.70       37.83      4.34 o 
  -8   2  15        0.09        1.22      2.38 o 
  -7   2  15     1855.74     1865.90     42.63 o 
  -6   2  15        5.47        0.62      1.14 o 
  -5   2  15     2110.93     2191.96     33.97 o 
  -4   2  15      434.91      429.26     11.68 o 
  -3   2  15      315.25      335.39      9.96 o 
  -2   2  15       86.34       83.47      5.20 o 
  -1   2  15      211.79      209.02     13.36 o 
   0   2  15       27.36       26.88      5.96 o 
   1   2  15        9.69        3.30      2.58 o 
   2   2  15       94.54       96.46      4.79 o 
   3   2  15      276.16      235.89      8.58 o 
   4   2  15      135.33      117.48      5.43 o 
   5   2  15       24.05       23.86      3.24 o 
   6   2  15       21.70       23.47      3.24 o 
   7   2  15        0.30        1.47      2.39 o 
   8   2  15       14.76        9.71      3.64 o 
   9   2  15       21.60       26.31      3.67 o 
  10   2  15       76.86      105.47     16.74 o 
  11   2  15       41.54       40.26      8.56 o 
 -15   3  15       28.21       33.49      5.40 o 
 -14   3  15      123.64      122.14      8.93 o 
 -13   3  15       11.71       14.48      4.18 o 
 -12   3  15      238.44      226.77     10.08 o 
 -11   3  15       84.02       85.33     11.20 o 
 -10   3  15        8.02       11.16      3.48 o 
  -9   3  15       34.33       27.26      6.32 o 
  -8   3  15       38.39       32.92      4.39 o 
  -7   3  15        0.01        1.08      3.83 o 
  -6   3  15        0.22        6.06      3.02 o 
  -5   3  15        3.10        3.80      4.34 o 
  -4   3  15        0.06       -3.47      2.32 o 
  -3   3  15      151.86      144.66      7.29 o 
  -2   3  15       20.10       12.06      3.49 o 
  -1   3  15       71.44       63.18      5.50 o 
   0   3  15      106.44       96.25      8.98 o 
   1   3  15      215.40      178.31     15.85 o 
   2   3  15        0.21       -0.78      2.75 o 
   3   3  15       28.42       35.40      4.72 o 
   4   3  15       65.89       68.05      4.81 o 
   5   3  15        9.71       13.69      3.10 o 
   6   3  15       32.40       24.51      3.73 o 
   7   3  15       23.66       31.39      4.08 o 
   8   3  15        0.33        5.26      3.00 o 
   9   3  15      673.56      687.12     19.14 o 
 -12   4  15       80.16       71.66     10.03 o 
 -11   4  15       82.17      107.62     12.36 o 
 -10   4  15        1.50        7.21      5.15 o 
  -9   4  15       20.70       17.67      4.61 o 
  -8   4  15       37.96       55.36      6.30 o 
  -7   4  15      108.12      117.51      8.12 o 
  -6   4  15       95.97       74.41      6.93 o 
  -5   4  15      463.17      479.12     15.14 o 
  -4   4  15      280.66      298.88     11.60 o 
  -3   4  15       32.68       25.14      8.34 o 
  -2   4  15       99.58       99.19      7.50 o 
  -1   4  15        0.41        0.10      3.33 o 
   0   4  15      547.15      530.64     20.84 o 
   1   4  15       46.90       38.88      5.47 o 
   2   4  15      449.57      420.74     20.21 o 
   3   4  15       62.25       58.90      6.45 o 
   4   4  15       74.30       75.04      7.58 o 
   5   4  15       66.29       51.67     13.89 o 
   6   4  15        0.90        1.92      3.93 o 
 -18   0  16       71.31       69.59      9.82 o 
 -16   0  16      100.86       98.27     10.80 o 
 -14   0  16        0.00        2.15      4.35 o 
 -12   0  16      123.45      124.86     11.24 o 
 -10   0  16       66.50       65.13      7.56 o 
  -8   0  16       77.87       74.18      7.86 o 
  -6   0  16       49.25       43.00      5.62 o 
  -4   0  16      127.74      133.86      8.62 o 
  -2   0  16      159.73      173.12      9.53 o 
   0   0  16      119.34       99.08      7.38 o 
   2   0  16       43.95       45.15      4.38 o 
   4   0  16     1430.23     1443.06     59.82 o 
   6   0  16      399.20      428.12     22.44 o 
   8   0  16      396.95      390.55     17.59 o 
  10   0  16     1021.92     1018.52     34.28 o 
  12   0  16        7.86       17.81      6.55 o 
 -18   1  16       49.96       56.82      7.61 o 
 -17   1  16       27.54       34.60      5.62 o 
 -16   1  16       73.52       64.58      6.66 o 
 -15   1  16       27.00       35.56      6.54 o 
 -14   1  16        6.93        7.09      4.51 o 
 -13   1  16      113.60       98.32      7.09 o 
 -12   1  16       60.40       62.92      6.88 o 
 -11   1  16        0.34        0.42      3.83 o 
 -10   1  16       20.98       22.64      3.64 o 
  -9   1  16       39.14       37.86      4.32 o 
  -8   1  16       13.41       12.14      3.05 o 
  -7   1  16      230.59      244.13      8.72 o 
  -6   1  16      416.93      398.95     11.40 o 
  -5   1  16      943.51      937.07     20.78 o 
  -4   1  16        5.50        6.28      2.38 o 
  -3   1  16       12.07        7.62      4.99 o 
  -2   1  16      513.86      517.99     14.44 o 
  -1   1  16       83.52       74.59      3.69 o 
   0   1  16      378.15      392.57      8.42 o 
   1   1  16       58.99       64.57      8.04 o 
   2   1  16       17.84       16.48      2.24 o 
   3   1  16       50.39       43.79      8.79 o 
   4   1  16      526.73      515.88     10.95 o 
   5   1  16      429.12      429.38      9.99 o 
   6   1  16      194.68      196.92      6.65 o 
   7   1  16        0.01       -0.79      2.07 o 
   8   1  16        0.03       -0.47      2.87 o 
   9   1  16       54.86       60.29      4.66 o 
  10   1  16        1.98        0.76      2.57 o 
  11   1  16       13.84       21.75      4.71 o 
 -16   2  16      102.74      101.91     11.07 o 
 -15   2  16       15.10        8.11      3.92 o 
 -14   2  16       47.19       41.37      7.55 o 
 -13   2  16       28.40       36.49      5.12 o 
 -12   2  16       27.68       27.07      4.32 o 
 -11   2  16      163.97      165.70      8.53 o 
 -10   2  16       64.88       56.73      5.32 o 
  -9   2  16        0.08       -0.10      2.51 o 
  -8   2  16     1030.35     1028.03     23.37 o 
  -7   2  16      317.20      323.21     10.37 o 
  -6   2  16      275.26      231.68     17.64 o 
  -5   2  16      467.88      482.14     20.10 o 
  -4   2  16      150.18      153.23      7.25 o 
  -3   2  16        6.73        9.64      2.76 o 
  -2   2  16       21.98       20.37      3.57 o 
  -1   2  16       20.43       18.53      3.37 o 
   0   2  16      131.16      116.00      6.12 o 
   1   2  16      239.84      213.92      8.34 o 
   2   2  16      202.79      178.80      7.86 o 
   3   2  16        0.07       -0.40      2.63 o 
   4   2  16        1.76        1.53      2.12 o 
   5   2  16        0.16        0.40      2.18 o 
   6   2  16       92.85       98.85      5.68 o 
   7   2  16       13.58       11.86      3.00 o 
   8   2  16        0.43        0.41      3.91 o 
   9   2  16        6.09        5.64      2.91 o 
  10   2  16       95.75      104.06      6.56 o 
 -14   3  16      231.36      215.36     10.42 o 
 -13   3  16       56.46       68.31      7.20 o 
 -12   3  16      218.32      203.51      9.66 o 
 -11   3  16      152.82      139.44     13.00 o 
 -10   3  16       21.51       15.08      5.75 o 
  -9   3  16       55.39       52.39      8.01 o 
  -8   3  16       70.15       66.59      8.97 o 
  -7   3  16        7.55       12.00      5.28 o 
  -6   3  16       15.36       16.88      3.75 o 
  -5   3  16       25.11       38.17      6.27 o 
  -4   3  16        0.36       -3.72      4.91 o 
  -3   3  16        0.25       -2.53      3.11 o 
  -2   3  16       18.92       24.89      4.02 o 
  -1   3  16        0.05        0.70      2.74 o 
   0   3  16       17.61       16.84      4.70 o 
   1   3  16        5.18        3.21      3.06 o 
   2   3  16       10.57        8.43      3.36 o 
   3   3  16        8.16        6.78      3.35 o 
   4   3  16        3.85        6.02      3.37 o 
   5   3  16        0.19        2.79      5.50 o 
   6   3  16      165.26      194.44     20.81 o 
   7   3  16        4.93       12.60      3.44 o 
   8   3  16       59.99       61.69      5.27 o 
 -11   4  16      160.33      180.47     14.06 o 
 -10   4  16       23.45       36.18      8.10 o 
  -9   4  16        0.26        1.50      4.86 o 
  -8   4  16      174.06      169.16     13.12 o 
  -7   4  16      189.92      198.63      9.70 o 
  -6   4  16       94.44       90.00     12.62 o 
  -5   4  16       16.59       11.38      5.31 o 
  -4   4  16       11.56       14.89      4.33 o 
  -3   4  16       48.39       41.96      5.72 o 
  -2   4  16        4.16        6.19      3.91 o 
  -1   4  16      153.74      123.63     13.43 o 
   0   4  16       50.45       34.41      5.36 o 
   1   4  16       64.93       68.60      6.79 o 
   2   4  16      326.79      274.11     12.90 o 
   3   4  16       13.72        9.55      4.30 o 
   4   4  16       30.62       34.38      7.55 o 
   5   4  16       18.96       37.11      5.75 o 
 -17   0  17        1.81       -2.73      4.54 o 
 -15   0  17       11.24       11.61      5.35 o 
 -13   0  17       34.99       29.93      6.21 o 
 -11   0  17      690.59      624.66     23.70 o 
  -9   0  17      383.83      335.17     15.38 o 
  -7   0  17      252.87      224.38     11.83 o 
  -5   0  17       89.25       83.72      7.68 o 
  -3   0  17        4.53        5.24      3.08 o 
  -1   0  17       13.89       11.28      3.66 o 
   1   0  17      290.17      283.17     12.69 o 
   3   0  17       11.41       21.94      8.34 o 
   5   0  17       19.29       19.05      3.40 o 
   7   0  17      752.38      785.49     26.95 o 
   9   0  17      199.58      194.52     12.79 o 
  11   0  17       45.97       52.06      8.98 o 
 -17   1  17        0.01        3.49      4.15 o 
 -16   1  17        2.89        2.19      3.41 o 
 -15   1  17        0.00       -3.46      2.80 o 
 -14   1  17       17.64       11.40      3.93 o 
 -13   1  17       13.84       15.76      3.81 o 
 -12   1  17      232.59      225.31      9.48 o 
 -11   1  17      134.76      126.93      7.81 o 
 -10   1  17      205.12      191.26      8.30 o 
  -9   1  17        2.92        0.67      2.31 o 
  -8   1  17     1043.88     1023.24     26.46 o 
  -7   1  17      398.40      408.34     11.93 o 
  -6   1  17      151.61      163.15      7.11 o 
  -5   1  17      229.37      216.60      8.06 o 
  -4   1  17     1617.52     1699.45     38.46 o 
  -3   1  17      207.54       82.60      5.98 o 
  -2   1  17      148.43      152.09      6.45 o 
  -1   1  17      111.13      123.40      5.73 o 
   0   1  17      461.11      455.75     18.29 o 
   1   1  17       67.21       67.89      6.44 o 
   2   1  17      181.17      178.91     15.27 o 
   3   1  17       18.06       15.54      4.76 o 
   4   1  17       87.49       91.80      5.55 o 
   5   1  17      301.77      300.07     16.34 o 
   6   1  17       55.23       59.91      4.42 o 
   7   1  17       98.57       93.41      6.56 o 
   8   1  17      270.02      292.20     18.91 o 
   9   1  17      242.54      241.07      8.09 o 
  10   1  17       33.43       32.57      7.84 o 
  11   1  17        3.30       -2.27      5.37 o 
 -16   2  17      251.46      279.72     12.94 o 
 -15   2  17      112.82      111.08      8.17 o 
 -14   2  17        0.21       -4.40      3.72 o 
 -13   2  17      122.02      100.78      7.42 o 
 -12   2  17        0.22       -3.17      2.71 o 
 -11   2  17      100.77      108.63     15.84 o 
 -10   2  17       44.28       51.67      6.07 o 
  -9   2  17       89.95       78.85     10.86 o 
  -8   2  17       60.53       63.38     11.62 o 
  -7   2  17       25.42       22.32      3.54 o 
  -6   2  17        9.05        8.88      4.51 o 
  -5   2  17       53.52       65.71      8.19 o 
  -4   2  17       76.23       74.39      8.46 o 
  -3   2  17        0.03       -2.91      3.06 o 
  -2   2  17      251.68      235.38     13.55 o 
  -1   2  17      298.56      263.32     12.18 o 
   0   2  17        5.63        4.42      2.76 o 
   1   2  17       15.35       15.84      3.47 o 
   2   2  17      737.38      621.71     16.18 o 
   3   2  17        3.49        1.28      2.77 o 
   4   2  17        1.93        1.87      2.99 o 
   5   2  17        5.93        6.65      3.47 o 
   6   2  17       49.83       49.90      5.72 o 
   7   2  17        3.10        2.17      4.48 o 
   8   2  17        3.87        4.34      3.61 o 
   9   2  17       36.99       44.28      4.51 o 
 -14   3  17       13.66       23.79      4.96 o 
 -13   3  17        0.07        3.23      3.69 o 
 -12   3  17      340.94      383.43     19.67 o 
 -11   3  17       29.87       27.63      6.85 o 
 -10   3  17      305.66      353.79     18.38 o 
  -9   3  17      398.68      421.73     20.21 o 
  -8   3  17       13.60       14.92      5.70 o 
  -7   3  17       15.80       20.54      5.97 o 
  -6   3  17        9.54       11.65      5.02 o 
  -5   3  17       40.80       42.70      7.19 o 
  -4   3  17       94.36      116.70     11.77 o 
  -3   3  17       71.95       75.95      6.11 o 
  -2   3  17       12.00       10.63      3.48 o 
  -1   3  17       44.44       54.28      5.46 o 
   0   3  17        0.77       -0.36      2.90 o 
   1   3  17       22.95       25.49      4.40 o 
   2   3  17        3.87        3.48      3.05 o 
   3   3  17       49.60       44.75      5.44 o 
   4   3  17        0.12       -1.10      4.09 o 
   5   3  17       41.94       56.20      6.10 o 
   6   3  17        3.53       12.66     10.13 o 
   7   3  17       85.63       86.00     22.56 o 
 -10   4  17      101.35      129.36     13.26 o 
  -9   4  17      113.34      114.21     12.45 o 
  -8   4  17        3.78        3.51      5.19 o 
  -7   4  17        7.27       12.36      5.93 o 
  -6   4  17       12.44       23.85      7.05 o 
  -5   4  17        7.10       12.12      6.15 o 
  -4   4  17      175.90      202.61     11.94 o 
  -3   4  17        4.93        1.17      3.72 o 
  -2   4  17        0.65       -1.21      4.90 o 
  -1   4  17      212.28      244.33     22.87 o 
   0   4  17        1.06        6.38      7.01 o 
   1   4  17       20.89       15.03      4.56 o 
   2   4  17        8.86       23.54      7.25 o 
   3   4  17        0.28        1.33      3.70 o 
 -16   0  18        1.15        6.69      4.94 o 
 -14   0  18       29.18       20.74      5.86 o 
 -12   0  18      942.58      853.96     30.33 o 
 -10   0  18       30.34       24.93      5.53 o 
  -8   0  18        1.74        4.37      3.38 o 
  -6   0  18      213.01      215.47     11.61 o 
  -4   0  18      422.72      410.73     16.58 o 
  -2   0  18        5.13        3.82      3.12 o 
   0   0  18       96.52       96.58      7.58 o 
   2   0  18        0.59        0.20      2.76 o 
   6   0  18      196.95      182.76     11.66 o 
   8   0  18       42.64       39.47      7.23 o 
  10   0  18       86.31       85.38     10.45 o 
 -17   1  18        3.43        1.23      5.73 o 
 -16   1  18        2.89       -3.34      4.34 o 
 -15   1  18       17.24       24.76      4.67 o 
 -14   1  18        0.50       -0.88      4.10 o 
 -13   1  18       31.18       32.66      4.67 o 
 -12   1  18       47.77       34.37      4.69 o 
 -11   1  18       13.36       11.38      4.80 o 
 -10   1  18       67.34       58.97      5.36 o 
  -9   1  18       79.62       81.94      6.18 o 
  -8   1  18       21.53       18.68      3.30 o 
  -7   1  18      762.81      783.88     24.99 o 
  -6   1  18     1298.79     1252.30     26.95 o 
  -5   1  18       55.33       60.13      4.94 o 
  -4   1  18      530.74      515.57     13.69 o 
  -3   1  18       24.94       16.82      5.16 o 
  -2   1  18      170.71      179.93     11.04 o 
  -1   1  18        1.21        6.53      3.83 o 
   0   1  18       25.32       20.07      4.84 o 
   1   1  18      181.81      164.80     10.76 o 
   2   1  18      352.02      350.83     16.02 o 
   3   1  18       33.63       44.50      4.74 o 
   4   1  18      610.08      627.03     16.20 o 
   5   1  18      641.88      687.16     19.21 o 
   6   1  18        3.19        1.35      3.03 o 
   7   1  18       35.83       44.96      5.36 o 
   8   1  18      187.71      186.03     12.80 o 
   9   1  18      316.52      364.22     18.16 o 
  10   1  18       20.20       15.43      6.79 o 
 -15   2  18       31.81       44.23      5.90 o 
 -14   2  18       12.53       14.34      4.12 o 
 -13   2  18       55.95       56.57      5.89 o 
 -12   2  18       10.14        6.25      3.31 o 
 -11   2  18       77.58       72.41      6.29 o 
 -10   2  18      167.17      162.05      7.92 o 
  -9   2  18      155.17      169.43     12.67 o 
  -8   2  18        0.56        1.59      2.56 o 
  -7   2  18       67.15       68.43      8.56 o 
  -6   2  18        5.27        5.09      4.11 o 
  -5   2  18       25.48       22.45      5.73 o 
  -4   2  18       22.07       19.71      5.36 o 
  -3   2  18       33.23       24.45      5.76 o 
  -2   2  18      172.71      168.37     11.78 o 
  -1   2  18     1165.19     1016.05     34.41 o 
   0   2  18       75.76       59.30      8.02 o 
   1   2  18       13.05        8.99      3.21 o 
   2   2  18        0.99        4.63      2.99 o 
   3   2  18       85.69       93.01      6.78 o 
   4   2  18        0.18       -1.83      2.77 o 
   5   2  18       85.37       72.29      6.43 o 
   6   2  18      122.57      143.00      8.58 o 
   7   2  18        0.65        5.61      7.01 o 
   8   2  18      433.59      468.30     21.11 o 
   9   2  18        3.68        7.29      3.87 o 
 -13   3  18      205.71      226.08     15.33 o 
 -12   3  18       90.14       92.93     11.24 o 
 -11   3  18       11.45       11.73      5.63 o 
 -10   3  18       34.47       31.08      7.07 o 
  -9   3  18        7.48        9.49      5.23 o 
  -8   3  18      107.39      118.49     12.34 o 
  -7   3  18       47.48       43.34      7.97 o 
  -6   3  18        1.25       -2.91      3.67 o 
  -5   3  18      117.51      116.43     11.70 o 
  -4   3  18        2.94       13.81      5.07 o 
  -3   3  18        0.15        2.96      4.33 o 
  -2   3  18        0.36        0.10      3.87 o 
  -1   3  18        8.21       14.49      5.45 o 
   0   3  18        1.02       -4.08      2.72 o 
   1   3  18        4.44       11.88      3.85 o 
   2   3  18       11.23        2.96      3.36 o 
   3   3  18        6.85       11.71      4.00 o 
   4   3  18        0.93       -0.81      3.29 o 
   5   3  18       22.62       34.08      7.05 o 
   6   3  18        1.43        0.78      3.63 o 
  -9   4  18       16.80       10.66      6.31 o 
  -8   4  18        9.08        5.47      5.43 o 
  -7   4  18      118.68      117.33     12.55 o 
  -6   4  18        3.26        4.80      5.73 o 
  -5   4  18        0.86       -0.60      5.03 o 
  -4   4  18      115.81      154.56     14.31 o 
  -3   4  18        2.23        5.64      5.76 o 
  -2   4  18        2.23       -0.58      5.20 o 
  -1   4  18      132.37      179.84      9.61 o 
   0   4  18        1.36        3.78      6.85 o 
   1   4  18       13.52        7.01      4.07 o 
   2   4  18       20.38       21.48      4.95 o 
 -17   0  19      295.39      328.88     18.77 o 
 -15   0  19      323.28      236.85     15.09 o 
 -13   0  19        4.20        3.58      4.26 o 
 -11   0  19       76.34       66.36      8.30 o 
  -9   0  19       19.00       13.59      4.48 o 
  -7   0  19      866.35      884.10     29.57 o 
  -5   0  19     1490.18     1551.96     45.53 o 
  -3   0  19       71.31       69.43      7.52 o 
  -1   0  19       45.46       62.84      7.19 o 
   1   0  19        7.87       10.33      3.58 o 
 -16   1  19        0.35       -0.93      3.13 o 
 -15   1  19       65.98       48.86      8.06 o 
 -14   1  19       63.19       58.66      6.52 o 
 -13   1  19        4.02       -1.32      2.81 o 
 -12   1  19       55.67       52.46      5.49 o 
 -11   1  19        6.70        8.01      3.11 o 
 -10   1  19       31.08       24.96      3.94 o 
  -9   1  19      625.47      613.10     16.55 o 
  -8   1  19       79.99       91.90      6.57 o 
  -7   1  19      302.35      301.68     11.41 o 
  -6   1  19      590.61      632.18     16.30 o 
  -5   1  19      237.35      230.47      8.63 o 
  -4   1  19      171.87      178.12      7.37 o 
  -3   1  19       12.88        6.62      3.85 o 
  -2   1  19        0.36       -4.24      3.00 o 
  -1   1  19       35.71       31.39      5.86 o 
   0   1  19        1.87        4.86      3.72 o 
   1   1  19      498.78      463.63     19.33 o 
   2   1  19        0.20       -1.09      3.32 o 
   3   1  19       47.52       64.01      8.31 o 
   4   1  19       12.36       13.62      4.81 o 
   5   1  19      411.43      380.65     17.92 o 
   6   1  19      213.44      200.11     13.06 o 
   7   1  19      123.37      132.35      8.41 o 
   8   1  19      703.62      727.27     27.26 o 
   9   1  19       84.34       96.03     11.33 o 
 -15   2  19       32.87       45.23      6.00 o 
 -14   2  19        3.05        0.58      5.88 o 
 -13   2  19       25.41       25.03      4.70 o 
 -12   2  19       27.11       25.42      4.25 o 
 -11   2  19        3.06        4.05      4.89 o 
 -10   2  19       30.63       29.04      5.35 o 
  -9   2  19        0.00        6.58      4.34 o 
  -8   2  19        0.70       -4.81      3.21 o 
  -7   2  19       71.07       64.41      8.67 o 
  -6   2  19       11.71       17.59      5.40 o 
  -5   2  19       58.69       49.69      7.63 o 
  -4   2  19       74.02       91.25      9.93 o 
  -3   2  19       52.80       53.36      7.90 o 
  -2   2  19        7.13        9.03      4.65 o 
  -1   2  19       39.65       50.51      7.87 o 
   0   2  19        0.06        1.25      3.87 o 
   1   2  19       84.75       89.42     10.12 o 
   2   2  19       98.18       93.72     10.37 o 
   3   2  19        1.81        5.66      4.71 o 
   4   2  19        1.63       -3.51      3.84 o 
   5   2  19      899.04      930.32     23.00 o 
   6   2  19      145.81      145.67      9.18 o 
   7   2  19      248.75      297.01     11.99 o 
   8   2  19        8.53       21.07      6.99 o 
 -12   3  19        0.06        1.30      4.85 o 
 -11   3  19       40.32       39.25      7.87 o 
 -10   3  19       40.90       58.68      9.08 o 
  -9   3  19      129.48      130.16     12.57 o 
  -8   3  19        8.50       17.02      6.00 o 
  -7   3  19      298.89      319.30     17.68 o 
  -6   3  19       15.36       19.03      5.98 o 
  -5   3  19       39.90       53.76      8.56 o 
  -4   3  19       62.75       75.60      9.60 o 
  -3   3  19       36.58       49.29      8.36 o 
  -2   3  19       22.39       13.75      5.45 o 
  -1   3  19       39.34       37.04      7.43 o 
   0   3  19        0.17       -2.69      3.84 o 
   1   3  19        0.15        1.46      4.16 o 
   2   3  19        6.18        7.76      4.84 o 
   3   3  19        0.26       -1.94      6.75 o 
   4   3  19        0.07       -0.46      3.07 o 
   5   3  19       25.11       21.51      4.90 o 
  -7   4  19      137.79      180.66     14.67 o 
  -6   4  19        7.53        1.85      5.67 o 
  -5   4  19        6.01        6.17      6.17 o 
  -4   4  19      180.06      235.61     16.38 o 
  -3   4  19       13.46        9.11      6.22 o 
  -2   4  19        8.09        9.20      6.08 o 
  -1   4  19       40.95       55.70      9.71 o 
 -16   0  20        2.59        2.29      4.85 o 
 -14   0  20        6.00        9.33      5.35 o 
 -12   0  20       26.34       35.59      6.99 o 
 -10   0  20       39.79       48.92      7.50 o 
  -8   0  20      304.99      299.42     15.04 o 
  -6   0  20      411.30      450.77     18.67 o 
  -4   0  20     1121.03     1107.62     35.03 o 
  -2   0  20      100.67      106.59      8.63 o 
   0   0  20        4.94        1.52      3.24 o 
 -15   1  20        6.03        0.65      3.26 o 
 -14   1  20       22.15       22.73      4.52 o 
 -13   1  20        7.51        1.36      2.98 o 
 -12   1  20        9.85        9.07      3.41 o 
 -11   1  20       27.21       30.16      4.37 o 
 -10   1  20        1.99        1.20      2.63 o 
  -9   1  20        3.19        1.59      4.05 o 
  -8   1  20       29.12       31.64      5.03 o 
  -7   1  20       32.65       29.23      5.05 o 
  -6   1  20        0.00       -1.50      4.81 o 
  -5   1  20      160.69      199.55     31.57 o 
  -4   1  20        4.00        1.70      3.82 o 
  -3   1  20        0.17        0.83      3.60 o 
  -2   1  20       41.78       47.31      7.11 o 
  -1   1  20      442.48      428.60     18.69 o 
   0   1  20      168.34      135.07     10.40 o 
   1   1  20       23.39       20.01      5.39 o 
   2   1  20       22.43       25.61      5.67 o 
   3   1  20       89.83       69.30      8.67 o 
   4   1  20        0.18       -1.50      3.64 o 
   5   1  20       87.36      103.93     10.70 o 
   6   1  20        9.92       17.39      5.80 o 
 -14   2  20       49.15       52.93      9.53 o 
 -13   2  20       30.62       23.49      4.48 o 
 -12   2  20        3.28        4.97      3.68 o 
 -11   2  20        4.23       -0.13      2.88 o 
 -10   2  20        2.24       -1.35      3.80 o 
  -9   2  20       68.41       86.03     10.26 o 
  -8   2  20       10.51       22.75      5.82 o 
  -7   2  20       27.90       33.01      6.54 o 
  -6   2  20      114.54      120.15     11.57 o 
  -5   2  20       44.83       43.09      7.31 o 
  -4   2  20       63.13       66.41      8.87 o 
  -3   2  20        4.16        6.25      4.56 o 
  -2   2  20       10.99        6.13      4.48 o 
  -1   2  20       12.57       18.89      5.58 o 
   0   2  20       17.40       23.50      6.06 o 
   1   2  20       31.00       26.31      6.23 o 
   2   2  20      215.43      184.87     12.92 o 
   3   2  20      285.96      293.72     16.71 o 
   4   2  20       18.71       21.60      6.46 o 
   5   2  20        3.38       -2.14      4.29 o 
   6   2  20       36.96       40.18      8.18 o 
 -11   3  20       58.18       46.94      8.62 o 
 -10   3  20      299.50      293.61     17.68 o 
  -9   3  20       52.38       54.48      9.15 o 
  -8   3  20      182.06      201.75     14.46 o 
  -7   3  20       28.54       20.28      6.09 o 
  -6   3  20        4.73        0.04      4.08 o 
  -5   3  20       51.47       51.41      8.72 o 
  -4   3  20       17.43       34.08      7.45 o 
  -3   3  20        9.05        2.87      4.54 o 
  -2   3  20      142.54      146.18     13.63 o 
  -1   3  20        2.67       -5.38      3.58 o 
   0   3  20        0.63       -1.46      4.13 o 
   1   3  20        4.76        9.57      5.50 o 
   3   3  20       15.71       23.85      6.95 o 
   4   3  20        4.03        1.50      4.76 o 
 -15   0  21       30.14       42.29      8.20 o 
 -13   0  21      417.85      383.59     19.07 o 
 -11   0  21       50.74       52.35      7.86 o 
  -9   0  21       41.81       42.15      6.94 o 
  -7   0  21      584.37      569.44     22.40 o 
  -5   0  21     3063.19     3276.77     88.58 o 
  -3   0  21      292.43      293.13     14.34 o 
  -1   0  21      336.93      326.66     15.05 o 
 -15   1  21        0.00        4.93      3.77 o 
 -14   1  21        9.79       11.72      3.91 o 
 -13   1  21       49.42       45.73      5.56 o 
 -12   1  21      109.21      105.18      7.65 o 
 -11   1  21      217.95      228.38      9.86 o 
 -10   1  21       66.21       60.91      5.75 o 
  -9   1  21        4.35        6.89      3.61 o 
  -8   1  21      203.09      206.52      8.86 o 
  -7   1  21       12.22       11.32      5.79 o 
  -6   1  21       30.07       41.67      4.68 o 
  -5   1  21       20.72       21.00      5.81 o 
  -4   1  21       55.03       39.36      6.72 o 
  -3   1  21       69.32       76.28      9.08 o 
  -2   1  21       34.29       39.07      6.91 o 
  -1   1  21        7.04        8.37      4.63 o 
   0   1  21      317.01      277.74     14.92 o 
   1   1  21        3.97       -0.23      3.59 o 
   2   1  21       92.86       80.19      9.27 o 
   3   1  21       11.43        6.64      4.17 o 
   4   1  21       40.85       47.57      7.52 o 
 -13   2  21        6.62        9.03      3.60 o 
 -12   2  21       92.02       99.94     11.50 o 
 -10   2  21        7.56        9.81      5.16 o 
  -9   2  21       81.52       88.27     10.42 o 
  -8   2  21       27.34       17.77      5.80 o 
  -7   2  21        6.16        7.59      4.90 o 
  -6   2  21       35.06       54.68      8.38 o 
  -5   2  21       39.93       45.97      7.59 o 
  -4   2  21       13.11       16.82      5.73 o 
  -3   2  21        0.39       -3.48      3.66 o 
  -2   2  21       29.38       36.48      7.19 o 
  -1   2  21       22.38       32.26      7.01 o 
   0   2  21       29.44       25.01      6.44 o 
   1   2  21       38.41       52.44      8.26 o 
   2   2  21       48.62       55.55      8.70 o 
   3   2  21        7.33        5.95      5.09 o 
   4   2  21      167.92      166.20     14.78 o 
   5   2  21       54.12       50.35      8.66 o 
 -10   3  21        9.77       15.29      6.62 o 
  -9   3  21       10.49        7.95      5.58 o 
  -8   3  21       35.71       36.79      7.51 o 
  -7   3  21       41.86       55.17      8.92 o 
  -6   3  21       18.78       43.48      7.99 o 
  -5   3  21       86.40      100.53     11.51 o 
  -4   3  21        0.00        7.34      5.03 o 
  -3   3  21      171.30      212.32     14.70 o 
  -2   3  21        3.63        8.47      5.13 o 
  -1   3  21       18.57       15.34      6.00 o 
   0   3  21        0.76        3.24      4.62 o 
   1   3  21        9.20       25.26      7.10 o 
   2   3  21        0.00        1.25      4.69 o 
 -14   0  22       89.65       92.98     11.17 o 
 -12   0  22        2.32       -0.70      3.80 o 
 -10   0  22       13.22       15.02      5.40 o 
  -8   0  22     3791.56     3675.11     99.48 o 
  -6   0  22      485.49      471.10     19.98 o 
  -4   0  22     1544.72     1563.78     47.00 o 
  -2   0  22       82.87       95.69      9.39 o 
 -14   1  22      118.05      112.89      8.43 o 
 -13   1  22        0.03        2.19      3.17 o 
 -12   1  22        6.24        6.28      4.22 o 
 -11   1  22      163.56      162.17      8.87 o 
 -10   1  22        7.81       17.37      3.82 o 
  -9   1  22        0.14        0.97      4.57 o 
  -8   1  22       92.24      102.20     18.10 o 
  -7   1  22       23.30       22.21      5.88 o 
  -6   1  22      216.71      229.97     14.26 o 
  -5   1  22        7.70        8.12      4.76 o 
  -4   1  22       62.36       45.82      7.39 o 
  -3   1  22      224.14      226.75     13.84 o 
  -2   1  22      171.31      158.64     11.60 o 
  -1   1  22       16.66       16.85      5.85 o 
   0   1  22       14.55       14.91      5.13 o 
   1   1  22       75.62       63.50      8.48 o 
   2   1  22       62.28       66.56      8.65 o 
   3   1  22        6.82       12.45      5.18 o 
 -12   2  22      184.90      191.75     14.16 o 
 -11   2  22        8.27       15.97      6.03 o 
 -10   2  22       13.72       18.58      6.11 o 
  -9   2  22       64.29       66.67      9.03 o 
  -8   2  22        0.76       -1.32      4.04 o 
  -7   2  22       13.31       15.56      5.61 o 
  -6   2  22        0.42        7.86      4.74 o 
  -5   2  22        5.46        5.33      4.50 o 
  -4   2  22       14.68        6.97      5.05 o 
  -3   2  22       28.02       26.18      6.57 o 
  -2   2  22        5.66        1.26      4.43 o 
  -1   2  22        4.60       14.16      5.36 o 
   0   2  22        3.12       -1.34      3.94 o 
   1   2  22      163.47      179.39     13.17 o 
   2   2  22      207.54      207.78     14.28 o 
   3   2  22      199.80      226.67     15.18 o 
   4   2  22       56.87       51.91      8.91 o 
  -8   3  22       21.19       33.64      7.50 o 
  -7   3  22        0.35       -2.06      4.36 o 
  -6   3  22      318.80      334.26     19.21 o 
  -5   3  22        4.69       13.57      6.10 o 
  -4   3  22        5.69       17.06      6.35 o 
  -3   3  22        2.69       18.92      6.84 o 
  -2   3  22       97.44      116.51     12.78 o 
  -1   3  22       59.50       64.73     10.17 o 
   0   3  22       24.19       14.74      6.26 o 
 -13   0  23        2.66        4.46      4.42 o 
 -11   0  23      110.18       98.91     10.87 o 
  -9   0  23      400.56      421.62     19.42 o 
  -7   0  23      170.36      185.63     12.37 o 
  -5   0  23       11.76       11.81      4.91 o 
  -3   0  23       55.84       63.10      7.99 o 
 -13   1  23        0.77        3.31      3.32 o 
 -12   1  23      140.42      140.60     16.37 o 
 -11   1  23        2.83        2.48      3.69 o 
 -10   1  23        2.31        5.84      3.25 o 
  -9   1  23       84.59       78.61      6.63 o 
  -8   1  23       60.44       49.28      7.79 o 
  -7   1  23      148.99      130.52     12.05 o 
  -6   1  23      288.43      305.14     16.71 o 
  -5   1  23       25.89       29.82      6.53 o 
  -4   1  23        0.01       -4.85      3.71 o 
  -3   1  23      162.75      145.36     11.66 o 
  -2   1  23       12.77       13.40      5.23 o 
  -1   1  23        3.33        6.62      4.60 o 
   0   1  23        4.23       11.22      5.02 o 
   1   1  23        1.14        2.85      3.94 o 
   2   1  23        1.01        5.51      4.55 o 
 -11   2  23      109.90      111.24     12.17 o 
 -10   2  23        2.16        6.83      5.19 o 
  -9   2  23        5.18       -3.02      4.33 o 
  -8   2  23       16.18       19.98      6.40 o 
  -7   2  23        5.77       13.22      5.51 o 
  -6   2  23        6.15        3.99      4.61 o 
  -5   2  23       14.45       17.06      5.85 o 
  -4   2  23       10.76       22.25      6.44 o 
  -3   2  23        2.80        3.85      4.38 o 
  -2   2  23       12.64       16.41      5.71 o 
  -1   2  23        7.71       10.23      5.52 o 
   0   2  23        0.26        3.33      4.86 o 
   1   2  23       48.77       26.73      7.04 o 
   2   2  23       17.02       10.03      5.72 o 
 -12   0  24       64.37       49.81      8.33 o 
 -10   0  24       47.07       47.00      7.68 o 
  -8   0  24      119.08      142.15     12.64 o 
  -6   0  24      153.24      177.66     12.41 o 
 -11   1  24       74.25       65.15     12.50 o 
 -10   1  24        4.75       11.51      5.54 o 
  -9   1  24      122.07      124.86     12.17 o 
  -8   1  24        0.72       15.38      5.58 o 
  -7   1  24       48.59       47.27      8.17 o 
  -6   1  24      304.39      339.10     17.91 o 
  -5   1  24      511.53      489.92     21.89 o 
  -4   1  24      200.19      207.22     13.92 o 
  -3   1  24      221.56      262.17     15.52 o 
  -2   1  24        9.98        7.00      4.69 o 
  -1   1  24        0.13       -5.08      3.74 o 
   0   1  24        0.01       -2.79      4.03 o 
  -9   2  24       46.30       49.20      8.82 o 
  -8   2  24        4.75       11.53      5.45 o 
  -7   2  24       60.48       55.84      8.77 o 
  -6   2  24        0.09        2.17      4.55 o 
  -5   2  24        7.95       14.38      5.98 o 
  -4   2  24       38.12       48.00      8.66 o 
  -3   2  24        6.89        9.62      5.38 o 
  -2   2  24       10.39       13.14      6.04 o 
  -1   2  24        0.00       -0.05      4.33 o 
   0   2  24        0.42        2.59      4.52 o 
  -9   0  25        8.73       18.39      5.88 o 
  -7   0  25        7.19        8.45      5.00 o 
  -9   1  25        1.50        6.48      5.09 o 
  -8   1  25      204.75      222.66     15.12 o 
  -7   1  25      576.66      628.36     26.61 o 
  -6   1  25       66.12       57.93      8.68 o 
  -5   1  25        1.25        3.33      4.77 o 
  -4   1  25      202.07      233.99     15.12 o 
  -3   1  25      125.73      123.76     12.12 o 
  -2   1  25        0.84        0.78      4.24 o 
  -1   1  25       59.43       63.08      9.29 o 
  -8   0  26       19.26       23.45      6.37 o 
                                                 
